# Supplementary material for: Genotyping-by-Sequencing in a Species Complex of Australian Hummock Grasses (Triodia): Methodological Insights and Phylogenetic Resolution
Source: PLoS One. 2017 Jan 30;12(1):e0171053. doi: 10.1371/journal.pone.0171053 (PMC5279811; doi:10.1371/journal.pone.0171053)
Supplement: S1 File — (XLS) [file pone.0171053.s001.xls]

## Sheet: Table
Label	Genus	Specific epithet	Voucher Coll.	Coll. #	Locality	Latitude	Longitude	PyRAD parameters	Clustering	Phylogenetic/species trees	SNAPP	SVDquartets
Wise-Tint-Ersk04	Triodia	intermedia	M.D. Barrett	MDB 4491	Erskine Range, West Kimberley, WA	17° 50' 46" S	124° 20' 26" E	no	no	yes	no	no
Wise-Tint-Ersk07	Triodia	intermedia	M.D. Barrett	MDB 4491	Erskine Range, West Kimberley, WA	17° 50' 46" S	124° 20' 26" E	no	no	yes	no	no
Wise-Tint-Ersk18	Triodia	intermedia	M.D. Barrett	MDB 4491	Erskine Range, West Kimberley, WA	17° 50' 46" S	124° 20' 26" E	no	no	yes	no	no
Wise-Tint-Ersk23	Triodia	intermedia	M.D. Barrett	MDB 4491	Erskine Range, West Kimberley, WA	17° 50' 46" S	124° 20' 26" E	no	no	yes	no	no
Wise-Tw-Togn10	Triodia	wiseana	M.D. Barrett & B.M. Anderson	MDB 4116	Tognolini Lookout, WA	22° 29' 24.9" S	118° 44' 19.1" E	no	no	yes	no	yes
Wise-Tw-Togn17	Triodia	wiseana	M.D. Barrett & B.M. Anderson	MDB 4116	Tognolini Lookout, WA	22° 29' 24.9" S	118° 44' 19.1" E	no	no	yes	no	yes
Wise-Tw-Togn22	Triodia	wiseana	M.D. Barrett & B.M. Anderson	MDB 4116	Tognolini Lookout, WA	22° 29' 24.9" S	118° 44' 19.1" E	no	no	yes	no	yes
Wise-Tw-Togn27	Triodia	wiseana	M.D. Barrett & B.M. Anderson	MDB 4116	Tognolini Lookout, WA	22° 29' 24.9" S	118° 44' 19.1" E	no	no	yes	no	yes
Base-bas-Niftyb06	Triodia	basedowii	B.M. Anderson	BMA 37	Nifty copper mine, WA	21° 39' 49.7" S	121° 33' 41.5" E	no	yes	no	yes	yes
Base-bas-Niftyb13	Triodia	basedowii	B.M. Anderson	BMA 37	Nifty copper mine, WA	21° 39' 49.7" S	121° 33' 41.5" E	no	yes	no	no	no
Base-broad-Wilunab02	Triodia	"broad"	B.M. Anderson & K. Thiele	BMA 43	E of Wiluna, WA	26° 32' 42.4" S	121° 36' 56.9" E	no	yes	no	no	no
Base-broad-Wilunab06	Triodia	"broad"	B.M. Anderson & K. Thiele	BMA 43	E of Wiluna, WA	26° 32' 42.4" S	121° 36' 56.9" E	no	yes	no	no	no
Base-broad-Wilunab16	Triodia	"broad"	B.M. Anderson & K. Thiele	BMA 43	E of Wiluna, WA	26° 32' 42.4" S	121° 36' 56.9" E	no	yes	no	no	no
Base-con-Carn02	Triodia	concinna	B.M. Anderson & K. Thiele	BMA 45	E of Carnegie Hstd, WA	25° 25' 38.4" S	123° 46' 20.1" E	yes	no	yes	yes	yes
Base-con-Carn05	Triodia	concinna	B.M. Anderson & K. Thiele	BMA 45	E of Carnegie Hstd, WA	25° 25' 38.4" S	123° 46' 20.1" E	yes	no	yes	yes	yes
Base-con-Carn11	Triodia	concinna	B.M. Anderson & K. Thiele	BMA 45	E of Carnegie Hstd, WA	25° 25' 38.4" S	123° 46' 20.1" E	yes	no	no	yes	yes
Base-con-Carn17	Triodia	concinna	B.M. Anderson & K. Thiele	BMA 45	E of Carnegie Hstd, WA	25° 25' 38.4" S	123° 46' 20.1" E	yes	no	no	yes	yes
Base-con-Wiluna03	Triodia	concinna	B.M. Anderson & K. Thiele	BMA 39	Wiluna, WA	26° 42' 50.1" S	120° 7' 6.9" E	no	no	no	yes	yes
Base-con-Wiluna04	Triodia	concinna	B.M. Anderson & K. Thiele	BMA 39	Wiluna, WA	26° 42' 50.1" S	120° 7' 6.9" E	no	no	yes	no	no
Base-con-Wiluna13	Triodia	concinna	B.M. Anderson & K. Thiele	BMA 39	Wiluna, WA	26° 42' 50.1" S	120° 7' 6.9" E	no	no	no	yes	yes
Base-con-Wiluna17	Triodia	concinna	B.M. Anderson & K. Thiele	BMA 39	Wiluna, WA	26° 42' 50.1" S	120° 7' 6.9" E	no	no	yes	yes	yes
Base-ipluri-WilunaE04	Triodia	plurinervata	B.M. Anderson & K. Thiele	BMA 42	E of Wiluna, WA	26° 38' 38.1" S	121° 9' 47.3" E	no	no	no	no	yes
Base-ipluri-WilunaE12	Triodia	plurinervata	B.M. Anderson & K. Thiele	BMA 42	E of Wiluna, WA	26° 38' 38.1" S	121° 9' 47.3" E	no	no	yes	no	yes
Base-ipluri-WilunaE13	Triodia	plurinervata	B.M. Anderson & K. Thiele	BMA 42	E of Wiluna, WA	26° 38' 38.1" S	121° 9' 47.3" E	no	no	no	no	yes
Base-ipluri-WilunaE20	Triodia	plurinervata	B.M. Anderson & K. Thiele	BMA 42	E of Wiluna, WA	26° 38' 38.1" S	121° 9' 47.3" E	no	no	yes	no	no
Base-lan-Amb08	Triodia	lanigera x "shova"	B.M. Anderson & M.D. Barrett	BMA 20	N of Munjina, WA	21° 37' 34.5" S	118° 49' 9.3" E	no	yes	no	no	no
Base-lan-Amb09	Triodia	lanigera x "shova"	B.M. Anderson & M.D. Barrett	BMA 20	N of Munjina, WA	21° 37' 34.5" S	118° 49' 9.3" E	no	yes	no	no	no
Base-lan-BMA23	Triodia	"shovb"	B.M. Anderson & M.D. Barrett	BMA 23	FMG Rail ROW, WA	21° 57' 7.7" S	119° 4' 12.5" E	no	yes	yes	yes	yes
Base-lanxshova-Amb07	Triodia	lanigera x "shova"	B.M. Anderson & M.D. Barrett	BMA 21	N of Munjina, WA	21° 37' 34.5" S	118° 49' 9.3" E	no	yes	no	no	no
Base-lanxshova-Amb17	Triodia	lanigera x "shova"	B.M. Anderson & M.D. Barrett	BMA 21	N of Munjina, WA	21° 37' 34.5" S	118° 49' 9.3" E	no	yes	no	no	no
Base-panna-BMA89	Triodia	sp. Pannawonica	B.M. Anderson & M.D. Barrett	BMA 89	Pannawonica, WA	21° 45' 15.6" S	116° 18' 34.4" E	yes	yes	yes	yes	yes
Base-panna-Panna02	Triodia	sp. Pannawonica	B.M. Anderson & M.D. Barrett	BMA 89	Pannawonica, WA	21° 45' 15.6" S	116° 18' 34.4" E	yes	yes	yes	yes	yes
Base-panna-Panna03	Triodia	sp. Pannawonica	B.M. Anderson & M.D. Barrett	BMA 89	Pannawonica, WA	21° 45' 15.6" S	116° 18' 34.4" E	yes	yes	yes	yes	yes
Base-panna-Panna04	Triodia	sp. Pannawonica	B.M. Anderson & M.D. Barrett	BMA 89	Pannawonica, WA	21° 45' 15.6" S	116° 18' 34.4" E	yes	yes	yes	yes	yes
Base-peed-Stew11	Triodia	sp. Peedamulla	M.D. Barrett & W. Lewandrowski	MDB 3978	W of Paraburdoo, WA	22° 25' 47.6" S	115° 56' 35.5" E	no	yes	yes	yes	yes
Base-peed-Stew13	Triodia	sp. Peedamulla	M.D. Barrett & W. Lewandrowski	MDB 3978	W of Paraburdoo, WA	22° 25' 47.6" S	115° 56' 35.5" E	no	yes	yes	yes	yes
Base-pluri-Shark03	Triodia	plurinervata	C.E. Mayence	s.n.	Shark Bay, WA	26° 10' 14" S	113° 23' 25.2" E	yes	no	yes	no	yes
Base-pluri-Shark06	Triodia	plurinervata	C.E. Mayence	s.n.	Shark Bay, WA	26° 10' 14" S	113° 23' 25.2" E	yes	no	no	no	yes
Base-pluri-Shark12	Triodia	plurinervata	C.E. Mayence	s.n.	Shark Bay, WA	26° 10' 14" S	113° 23' 25.2" E	yes	no	yes	no	yes
Base-pluri-Shark16	Triodia	plurinervata	C.E. Mayence	s.n.	Shark Bay, WA	26° 10' 14" S	113° 23' 25.2" E	yes	no	no	no	yes
Base-shov-Karij03	Triodia	sp. Shovelanna Hill	M.D. Barrett & B.M. Anderson	MDB 4110	Karijini NP, WA	22° 34' 14" S	118° 18' 24.1" E	no	yes	yes	yes	yes
Base-shov-Rob04	Triodia	sp. Shovelanna Hill	B.M. Anderson & M.D. Barrett	BMA 33	S of Mt. Robinson, WA	23° 5' 44.5" S	118° 56' 51.6" E	no	yes	yes	no	no
Base-shov-Tog02	Triodia	sp. Shovelanna Hill	M.D. Barrett & W. Lewandrowski	MDB 3901	Tognolini Lookout, WA	22° 29' 24.9" S	118° 44' 19.1" E	no	yes	yes	yes	yes
Base-shova-Amb03	Triodia	lanigera x "shova"	B.M. Anderson & M.D. Barrett	BMA 19	N of Munjina, WA	21° 37' 34.5" S	118° 49' 9.3" E	no	yes	no	no	no
Base-shova-Amb06	Triodia	lanigera x "shova"	B.M. Anderson & M.D. Barrett	BMA 19	N of Munjina, WA	21° 37' 34.5" S	118° 49' 9.3" E	no	yes	no	no	no
Base-shova-Pin07dup	Triodia	"shova"	M.D. Barrett & B.M. Anderson	MDB 4102	Pippingara Rd, WA	20° 37' 25.5" S	118° 41' 11.8" E	yes	no	no	no	no
Base-shovb-BeaBea02	Triodia	"shovb"	M.D. Barrett & B.M. Anderson	MDB 4113	Bea Bea Ck, WA	21° 57' 49.3" S	118° 50' 23.3" E	no	yes	no	yes	yes
Base-shovb-BeaBea03	Triodia	"shovb"	M.D. Barrett & B.M. Anderson	MDB 4113	Bea Bea Ck, WA	21° 57' 49.3" S	118° 50' 23.3" E	no	yes	no	yes	yes
Base-shovb-BeaBea09	Triodia	"shovb"	M.D. Barrett & B.M. Anderson	MDB 4113	Bea Bea Ck, WA	21° 57' 49.3" S	118° 50' 23.3" E	no	yes	yes	yes	yes
Base-shovb-BeaBea16	Triodia	"shovb"	M.D. Barrett & B.M. Anderson	MDB 4113	Bea Bea Ck, WA	21° 57' 49.3" S	118° 50' 23.3" E	no	yes	no	yes	yes
Base-shovxwar-RoyH1-07	Triodia	shov x war	M.D. Barrett & B.M. Anderson	MDB 4068	Roy Hill, WA	22° 43' 23.8" S	119° 39' 35" E	no	yes	no	no	no
Base-shovxwar-RoyH1-08	Triodia	shov x war	M.D. Barrett & B.M. Anderson	MDB 4068	Roy Hill, WA	22° 43' 23.8" S	119° 39' 35" E	no	yes	no	no	no
Base-shovxwar-RoyH2-16	Triodia	shov x war	M.D. Barrett & B.M. Anderson	MDB 4069, 4070, 4071	Roy Hill, WA	22° 42' 55.9" S	119° 40' 48" E	no	yes	no	no	no
Base-shovxwar-RoyH2-17	Triodia	shov x war	M.D. Barrett & B.M. Anderson	MDB 4069, 4070, 4071	Roy Hill, WA	22° 42' 55.9" S	119° 40' 48" E	no	yes	no	no	no
Base-war-CB09	Triodia	sp. Warrawagine	M.D. Barrett & W. Lewandrowski	MDB 3944	N of Roy Hill, WA	22° 23' 13.5" S	119° 58' 31.5" E	no	yes	yes	yes	yes
Base-war-Niftyw02	Triodia	sp. Warrawagine	B.M. Anderson	BMA 36	Nifty copper mine, WA	21° 39' 49.7" S	121° 33' 41.5" E	yes	yes	yes	yes	yes
Base-war-Niftyw05	Triodia	sp. Warrawagine	B.M. Anderson	BMA 36	Nifty copper mine, WA	21° 39' 49.7" S	121° 33' 41.5" E	yes	yes	no	no	no
Base-war-Niftyw07	Triodia	sp. Warrawagine	B.M. Anderson	BMA 36	Nifty copper mine, WA	21° 39' 49.7" S	121° 33' 41.5" E	yes	yes	no	yes	yes
Base-war-Niftyw16	Triodia	sp. Warrawagine	B.M. Anderson	BMA 36	Nifty copper mine, WA	21° 39' 49.7" S	121° 33' 41.5" E	yes	yes	no	yes	yes
Base-wcoast-BMA90	Triodia	sp. Peedamulla	B.M. Anderson & M.D. Barrett	BMA 90	Cape Range NP, WA	22° 15' 39.6" S	113° 50' 25.6" E	no	yes	yes	yes	yes
Base-wcoast-Yardie01	Triodia	sp. Peedamulla	B.M. Anderson & M.D. Barrett	BMA 90	Cape Range NP, WA	22° 15' 39.6" S	113° 50' 25.6" E	no	yes	yes	yes	yes
Base-bas-Andado05	Triodia	basedowii	B.M. Anderson & P. Jobson	BMA 80	Old Andado Hstd, NT	25° 16' 29" S	135° 24' 37" E	yes	yes	no	yes	yes
Base-bas-Andado07	Triodia	basedowii	B.M. Anderson & P. Jobson	BMA 80	Old Andado Hstd, NT	25° 16' 29" S	135° 24' 37" E	yes	yes	yes	no	no
Base-bas-Andado07dup	Triodia	basedowii	B.M. Anderson & P. Jobson	BMA 80	Old Andado Hstd, NT	25° 16' 29" S	135° 24' 37" E	yes	no	no	no	no
Base-bas-Andado12	Triodia	basedowii	B.M. Anderson & P. Jobson	BMA 80	Old Andado Hstd, NT	25° 16' 29" S	135° 24' 37" E	yes	yes	no	yes	yes
Base-bas-Andado18	Triodia	basedowii	B.M. Anderson & P. Jobson	BMA 80	Old Andado Hstd, NT	25° 16' 29" S	135° 24' 37" E	yes	yes	no	no	no
Base-bas-BMA53	Triodia	basedowii	B.M. Anderson & K. Thiele	BMA 53	Gunbarrel Hwy, WA	25° 42' 15.4" S	125° 42' 47.6" E	no	yes	no	no	no
Base-bas-BMA77	Triodia	basedowii	B.M. Anderson & P. Jobson	BMA 77	Maryvale Stn, NT	24° 42' 16" S	134° 6' 7" E	no	yes	no	no	no
Base-bas-Erl02	Triodia	basedowii	B.M. Anderson & P. Jobson	BMA 81	Erldunda Jnctn, NT	25° 11' 59" S	133° 12' 0" E	no	yes	no	no	no
Base-bas-Ghan14	Triodia	basedowii	B.M. Anderson & P. Jobson	BMA 79	Finke, NT	25° 7' 37" S	134° 23' 40" E	no	yes	no	yes	yes
Base-bas-Huck03	Triodia	basedowii	B.M. Anderson, M.D. Barrett & P. Jobson	BMA 72	Huckitta Hstd, NT	22° 54' 22" S	135° 26' 43" E	no	yes	no	no	no
Base-bas-Lara06	Triodia	basedowii	B.M. Anderson, M.D. Barrett & P. Jobson	BMA 75	Larapinta Rd, NT	23° 52' 58" S	132° 26' 43" E	no	yes	yes	no	no
Base-bas-Lara13	Triodia	basedowii	B.M. Anderson, M.D. Barrett & P. Jobson	BMA 75	Larapinta Rd, NT	23° 52' 58" S	132° 26' 43" E	no	yes	no	no	no
Base-bas-Lara19	Triodia	basedowii	B.M. Anderson, M.D. Barrett & P. Jobson	BMA 75	Larapinta Rd, NT	23° 52' 58" S	132° 26' 43" E	no	yes	no	no	no
Base-bas-Nar09	Triodia	basedowii	B.M. Anderson, M.D. Barrett & P. Jobson	BMA 74	Narwietooma Stn, NT	23° 10' 53" S	132° 39' 57" E	no	yes	no	no	no
Base-bas-Niftyb18	Triodia	basedowii	B.M. Anderson	BMA 37	Nifty copper mine, WA	21° 39' 49.7" S	121° 33' 41.5" E	no	yes	no	yes	yes
Base-bas-NNew07	Triodia	basedowii	B.M. Anderson & M.D. Barrett	BMA 31	Roy Hill, WA	22° 47' 16.1" S	120° 0' 14.3" E	no	yes	no	no	no
Base-bas-Olga13	Triodia	basedowii	B.M. Anderson & P. Jobson	BMA 83	W of the Olgas, NT	25° 10' 0" S	130° 25' 8" E	no	yes	no	yes	yes
Base-bas-Roy1b03	Triodia	basedowii	M.D. Barrett & W. Lewandrowski	MDB 3932	E of Munjina, WA	22° 26' 35" S	118° 54' 31.1" E	no	yes	no	no	no
Base-bas-Roy1b07	Triodia	basedowii	M.D. Barrett & W. Lewandrowski	MDB 3933	E of Munjina, WA	22° 26' 35" S	118° 54' 31.1" E	no	yes	no	no	no
Base-bas-Roy1b08	Triodia	basedowii	M.D. Barrett & W. Lewandrowski	MDB 3932	E of Munjina, WA	22° 26' 35" S	118° 54' 31.1" E	no	yes	no	no	no
Base-bas-Roy1b12	Triodia	basedowii	M.D. Barrett & W. Lewandrowski	MDB 3932	E of Munjina, WA	22° 26' 35" S	118° 54' 31.1" E	no	yes	no	no	no
Base-bas-Roy1b15	Triodia	basedowii	M.D. Barrett & W. Lewandrowski	MDB 3932	E of Munjina, WA	22° 26' 35" S	118° 54' 31.1" E	no	yes	no	no	no
Base-bas-Roy1b20	Triodia	basedowii	M.D. Barrett & W. Lewandrowski	MDB 3932	E of Munjina, WA	22° 26' 35" S	118° 54' 31.1" E	no	yes	no	no	no
Base-bas-Stirling12	Triodia	basedowii	M.D. Barrett, B.M. Anderson & P. Jobson	MDB 4520	Stirling Hstd, NT	21° 39' 38" S	133° 44' 47" E	no	yes	no	no	no
Base-bas-TB1-02	Triodia	basedowii	T.E. Erickson	TEE 771	Capricorn Roadhouse	23° 33' 13.9" S	119° 45' 35.1" E	yes	yes	yes	yes	yes
Base-bas-TB1-09	Triodia	basedowii	T.E. Erickson	TEE 771	Capricorn Roadhouse	23° 33' 13.9" S	119° 45' 35.1" E	yes	yes	no	no	no
Base-bas-TB1-13	Triodia	basedowii	T.E. Erickson	TEE 771	Capricorn Roadhouse	23° 33' 13.9" S	119° 45' 35.1" E	yes	yes	no	no	no
Base-bas-TB1-17	Triodia	basedowii	T.E. Erickson	TEE 771	Capricorn Roadhouse	23° 30' 2.1" S	119° 46' 56.5" E	yes	yes	no	no	no
Base-bas-Tjuk14	Triodia	basedowii	B.M. Anderson & K. Thiele	BMA 58	S of Tjukayirla, WA	27° 49' 28.3" S	123° 56' 50.1" E	no	yes	yes	no	no
Base-bas-Tjuk17	Triodia	basedowii	B.M. Anderson & K. Thiele	BMA 58	S of Tjukayirla, WA	27° 49' 28.3" S	123° 56' 50.1" E	no	yes	no	no	no
Base-basswool-BMA41	Triodia	basedowii	B.M. Anderson & K. Thiele	BMA 41	E of Wiluna, WA	26° 39' 11.5" S	121° 6' 57.7" E	no	yes	no	no	no
Base-basswool-Katb03	Triodia	basedowii	B.M. Anderson, S. van Leeuwen, N. Gibson, M. Langley & K. Brown	BMA 66	Carnarvon Range, WA	25° 2' 59" S	120° 44' 5.3" E	no	yes	no	no	no
Base-basswool-Katb07	Triodia	basedowii	B.M. Anderson, S. van Leeuwen, N. Gibson, M. Langley & K. Brown	BMA 66	Carnarvon Range, WA	25° 2' 59" S	120° 44' 5.3" E	no	yes	no	no	no
Base-basswool-Katb13	Triodia	basedowii	B.M. Anderson, S. van Leeuwen, N. Gibson, M. Langley & K. Brown	BMA 66	Carnarvon Range, WA	25° 2' 59" S	120° 44' 5.3" E	no	yes	no	no	no
Base-basswool-Katb19	Triodia	basedowii	B.M. Anderson, S. van Leeuwen, N. Gibson, M. Langley & K. Brown	BMA 66	Carnarvon Range, WA	25° 2' 59" S	120° 44' 5.3" E	no	yes	no	no	no
Base-basswool-Leinster07	Triodia	basedowii	B.M. Anderson, R. Davis & T. Hammer	BMA 4	Leinster, WA	28° 5' 16.6" S	120° 53' 34" E	no	yes	no	no	no
Base-lan-Carlindie01	Triodia	lanigera	M.D. Barrett & B.M. Anderson	MDB 4099	N of Marble Bar, WA	20° 39' 54.1" S	119° 13' 13" E	yes	yes	yes	yes	yes
Base-lan-Carlindie07	Triodia	lanigera	M.D. Barrett & B.M. Anderson	MDB 4099	N of Marble Bar, WA	20° 39' 54.1" S	119° 13' 13" E	yes	yes	yes	yes	yes
Base-lan-Carlindie14	Triodia	lanigera	M.D. Barrett & B.M. Anderson	MDB 4099	N of Marble Bar, WA	20° 39' 54.1" S	119° 13' 13" E	yes	yes	yes	yes	yes
Base-lan-Carlindie18	Triodia	lanigera	M.D. Barrett & B.M. Anderson	MDB 4099	N of Marble Bar, WA	20° 39' 54.1" S	119° 13' 13" E	yes	yes	yes	yes	yes
Base-lan-mixSPH04	Triodia	lanigera	B.M. Anderson & M.D. Barrett	BMA 16	S of Port Hedland, WA	20° 57' 46.2" S	118° 37' 14.3" E	no	yes	no	no	no
Base-lan-mixSPH06	Triodia	lanigera	B.M. Anderson & M.D. Barrett	BMA 16	S of Port Hedland, WA	20° 57' 46.2" S	118° 37' 14.3" E	no	yes	no	yes	yes
Base-lan-mixSPH08	Triodia	lanigera	B.M. Anderson & M.D. Barrett	BMA 16	S of Port Hedland, WA	20° 57' 46.2" S	118° 37' 14.3" E	no	yes	no	no	no
Base-lan-mixSPH12	Triodia	lanigera	B.M. Anderson & M.D. Barrett	BMA 16	S of Port Hedland, WA	20° 57' 46.2" S	118° 37' 14.3" E	no	yes	no	yes	yes
Base-lan-mixSPH14	Triodia	lanigera	B.M. Anderson & M.D. Barrett	BMA 16	S of Port Hedland, WA	20° 57' 46.2" S	118° 37' 14.3" E	no	yes	no	no	no
Base-lan-mixSPH16	Triodia	lanigera	B.M. Anderson & M.D. Barrett	BMA 16	S of Port Hedland, WA	20° 57' 46.2" S	118° 37' 14.3" E	no	yes	no	yes	yes
Base-lsandy-Kat10	Triodia	sp. Little Sandy Desert	B.M. Anderson, S. van Leeuwen, N. Gibson, M. Langley & K. Brown	BMA 62	Carnarvon Range, WA	25° 2' 47.8" S	120° 44' 25.7" E	no	yes	yes	yes	yes
Base-lsandy-Kat15	Triodia	sp. Little Sandy Desert	B.M. Anderson, S. van Leeuwen, N. Gibson, M. Langley & K. Brown	BMA 62	Carnarvon Range, WA	25° 2' 47.8" S	120° 44' 25.7" E	no	yes	yes	yes	yes
Base-lsandy-Kat16	Triodia	sp. Little Sandy Desert	B.M. Anderson, S. van Leeuwen, N. Gibson, M. Langley & K. Brown	BMA 62	Carnarvon Range, WA	25° 2' 47.8" S	120° 44' 25.7" E	no	yes	yes	yes	yes
Base-nana-Gibson02	Triodia	"nana"	B.M. Anderson & K. Thiele	BMA 49	Gunbarrel Hwy, WA	25° 21' 13.7" S	124° 26' 46.2" E	no	yes	yes	yes	yes
Base-nana-Gibson05	Triodia	"nana"	B.M. Anderson & K. Thiele	BMA 49	Gunbarrel Hwy, WA	25° 21' 13.7" S	124° 26' 46.2" E	no	yes	yes	yes	yes
Base-nana-Gibson15	Triodia	"nana"	B.M. Anderson & K. Thiele	BMA 49	Gunbarrel Hwy, WA	25° 21' 13.7" S	124° 26' 46.2" E	no	yes	yes	yes	yes
Base-nana-Gibson19	Triodia	"nana"	B.M. Anderson & K. Thiele	BMA 49	Gunbarrel Hwy, WA	25° 21' 13.7" S	124° 26' 46.2" E	no	yes	yes	yes	yes
Base-peed-Uaroo01	Triodia	sp. Peedamulla	M.D. Barrett & B.M. Anderson	MDB 4120	SW of Nanutarra, WA	22° 46' 11" S	115° 6' 37" E	yes	yes	no	yes	yes
Base-peed-Uaroo03	Triodia	sp. Peedamulla	M.D. Barrett & B.M. Anderson	MDB 4120	SW of Nanutarra, WA	22° 46' 11" S	115° 6' 37" E	yes	yes	yes	yes	yes
Base-peed-Uaroo05	Triodia	sp. Peedamulla	M.D. Barrett & B.M. Anderson	MDB 4120	SW of Nanutarra, WA	22° 46' 11" S	115° 6' 37" E	yes	yes	yes	yes	yes
Base-shov-Cathedral04	Triodia	sp. Shovelanna Hill	M.D. Barrett & B.M. Anderson	MDB 4064	Cathedral Gorge, WA	23° 16' 0.2" S	119° 37' 39.1" E	yes	yes	no	no	no
Base-shov-Cathedral11	Triodia	sp. Shovelanna Hill	M.D. Barrett & B.M. Anderson	MDB 4064	Cathedral Gorge, WA	23° 16' 0.2" S	119° 37' 39.1" E	yes	yes	yes	yes	yes
Base-shov-Cathedral18	Triodia	sp. Shovelanna Hill	M.D. Barrett & B.M. Anderson	MDB 4064	Cathedral Gorge, WA	23° 16' 0.2" S	119° 37' 39.1" E	yes	yes	no	no	no
Base-shov-Roy1s02	Triodia	sp. Shovelanna Hill	M.D. Barrett & W. Lewandrowski	MDB 3933	E of Munjina, WA	22° 26' 35" S	118° 54' 31.1" E	no	yes	no	yes	yes
Base-shov-Roy1s04	Triodia	sp. Shovelanna Hill	M.D. Barrett & W. Lewandrowski	MDB 3933	E of Munjina, WA	22° 26' 35" S	118° 54' 31.1" E	no	yes	no	yes	yes
Base-shov-Roy1s07	Triodia	sp. Shovelanna Hill	M.D. Barrett & W. Lewandrowski	MDB 3933	E of Munjina, WA	22° 26' 35" S	118° 54' 31.1" E	no	yes	no	no	no
Base-shov-Roy1s08	Triodia	sp. Shovelanna Hill	M.D. Barrett & W. Lewandrowski	MDB 3933	E of Munjina, WA	22° 26' 35" S	118° 54' 31.1" E	no	yes	no	yes	yes
Base-shov-Roy1s10	Triodia	sp. Shovelanna Hill	M.D. Barrett & W. Lewandrowski	MDB 3933	E of Munjina, WA	22° 26' 35" S	118° 54' 31.1" E	no	yes	no	yes	yes
Base-shov-Roy1s19	Triodia	sp. Shovelanna Hill	M.D. Barrett & W. Lewandrowski	MDB 3933	E of Munjina, WA	22° 26' 35" S	118° 54' 31.1" E	no	yes	no	no	no
Base-shova-mixSPH03	Triodia	"shova"	B.M. Anderson & M.D. Barrett	BMA 15	S of Port Hedland, WA	20° 57' 46.2" S	118° 37' 14.3" E	no	yes	no	no	no
Base-shova-mixSPH09	Triodia	"shova"	B.M. Anderson & M.D. Barrett	BMA 15	S of Port Hedland, WA	20° 57' 46.2" S	118° 37' 14.3" E	no	yes	no	yes	yes
Base-shova-mixSPH10	Triodia	"shova"	B.M. Anderson & M.D. Barrett	BMA 15	S of Port Hedland, WA	20° 57' 46.2" S	118° 37' 14.3" E	no	yes	no	yes	yes
Base-shova-mixSPH11	Triodia	"shova"	B.M. Anderson & M.D. Barrett	BMA 15	S of Port Hedland, WA	20° 57' 46.2" S	118° 37' 14.3" E	no	yes	no	yes	yes
Base-shova-mixSPH12	Triodia	"shova"	B.M. Anderson & M.D. Barrett	BMA 15	S of Port Hedland, WA	20° 57' 46.2" S	118° 37' 14.3" E	no	yes	no	yes	yes
Base-shova-mixSPH16	Triodia	"shova"	B.M. Anderson & M.D. Barrett	BMA 15	S of Port Hedland, WA	20° 57' 46.2" S	118° 37' 14.3" E	no	yes	no	yes	yes
Base-shova-mixSPH20	Triodia	"shova"	B.M. Anderson & M.D. Barrett	BMA 15	S of Port Hedland, WA	20° 57' 46.2" S	118° 37' 14.3" E	no	yes	no	no	no
Base-shova-Pin05	Triodia	"shova"	M.D. Barrett & B.M. Anderson	MDB 4102	Pippingara Rd, WA	20° 37' 25.5" S	118° 41' 11.8" E	yes	yes	yes	yes	yes
Base-shova-Pin07	Triodia	"shova"	M.D. Barrett & B.M. Anderson	MDB 4102	Pippingara Rd, WA	20° 37' 25.5" S	118° 41' 11.8" E	yes	yes	yes	no	no
Base-shova-Pin10	Triodia	"shova"	M.D. Barrett & B.M. Anderson	MDB 4102	Pippingara Rd, WA	20° 37' 25.5" S	118° 41' 11.8" E	yes	yes	yes	yes	yes
Base-shova-Pin17	Triodia	"shova"	M.D. Barrett & B.M. Anderson	MDB 4102	Pippingara Rd, WA	20° 37' 25.5" S	118° 41' 11.8" E	yes	yes	yes	no	no
Base-shovb-NAuski04	Triodia	"shovb"	B.M. Anderson & M.D. Barrett	BMA 9	N of Munjina, WA	22° 10' 36.7" S	118° 46' 43.5" E	no	yes	yes	no	no
Base-shovb-NAuski12	Triodia	"shovb"	B.M. Anderson & M.D. Barrett	BMA 9	N of Munjina, WA	22° 10' 36.7" S	118° 46' 43.5" E	no	yes	yes	no	no
Base-shovb-NAuski17	Triodia	"shovb"	B.M. Anderson & M.D. Barrett	BMA 9	N of Munjina, WA	22° 10' 36.7" S	118° 46' 43.5" E	no	yes	no	yes	yes
Base-shovb-NAuski18	Triodia	"shovb"	B.M. Anderson & M.D. Barrett	BMA 9	N of Munjina, WA	22° 10' 36.7" S	118° 46' 43.5" E	no	yes	no	yes	yes
Base-war-Rip03	Triodia	sp. Warrawagine	M.D. Barrett & B.M. Anderson	MDB 4082	Ripon Hills Rd, WA	21° 19' 19" S	120° 59' 27.6" E	no	yes	yes	yes	yes
Base-war-Rip11	Triodia	sp. Warrawagine	M.D. Barrett & B.M. Anderson	MDB 4082	Ripon Hills Rd, WA	21° 19' 19" S	120° 59' 27.6" E	no	yes	no	yes	yes
Base-war-Rip16	Triodia	sp. Warrawagine	M.D. Barrett & B.M. Anderson	MDB 4082	Ripon Hills Rd, WA	21° 19' 19" S	120° 59' 27.6" E	no	yes	yes	yes	yes
