# Supplementary material for: Genotyping-by-Sequencing in a Species Complex of Australian Hummock Grasses (Triodia): Methodological Insights and Phylogenetic Resolution
Source: PLoS One. 2017 Jan 30;12(1):e0171053. doi: 10.1371/journal.pone.0171053 (PMC5279811; doi:10.1371/journal.pone.0171053)
Supplement: S3 File — (ZIP) [file pone.0171053.s003.zip]

Archive with 30 entries (24 files):
- Clustering/
- Clustering/1_VCF_extract_combine_SNPs.py
- Clustering/2_Filter_cluster_PCoA.R
- Concatenation/
- Concatenation/1_PHYLIP_combine.py
- Concatenation/TNT/
- Concatenation/TNT/1_Convert_phylip_to_TNT.py
- Concatenation/TNT/2_Run_TNT.sh
- Concatenation/TNT/3_Convert_TNT_tree_to_Newick.py
- Error/
- Error/1_LOCI_summarise_parameter_explore.py
- Error/2_Locus_allele_error_parameters.R
- Error/3_VCF_extract_SNPs_parameter_explore.py
- Error/4_SNP_error_distances.R
- Error/5_LOCI_summarise_replicates_assemblies.py
- Error/6_VCF_extract_SNPs_replicates_assemblies.py
- Error/7_SNP_locus_error_summary.R
- SNP_species_trees/
- SNP_species_trees/1_uSNPs_combine_PyRAD.py
- SNP_species_trees/2_SNPs_choose_prefer_biallelic_multiple.py
- SNP_species_trees/3_Filter_create_SNAPP_nexus.R
- SNP_species_trees/4_Filter_create_SVDquartets_nexus.R
- Summary_species_trees/
- Summary_species_trees/1_LOCI_convert_to_phylips.py
- Summary_species_trees/2_Add_branch_lengths_ASTRAL.py
- Summary_species_trees/3_MLBS_reps.py
- Summary_species_trees/4_Rooting_for_MPEST.R
- Summary_species_trees/5_Rooting_for_MPEST_bootstraps.R
- Summary_species_trees/6_Choose_best_tree_convert.R
- Summary_species_trees/7_MPEST_tree_shorten.py
