# Supplementary material for: Genotyping-by-Sequencing in a Species Complex of Australian Hummock Grasses (Triodia): Methodological Insights and Phylogenetic Resolution
Source: PLoS One. 2017 Jan 30;12(1):e0171053. doi: 10.1371/journal.pone.0171053 (PMC5279811; doi:10.1371/journal.pone.0171053)
Supplement: S3 File — (ZIP) [file pone.0171053.s003.zip › Clustering/1_VCF_extract_combine_SNPs.py]

#!/usr/bin/env python
###############################################
# Author: B. Anderson
# Date: 11 Aug 2015
# Modified: 23 Oct, 13 Nov, 29 Sept 2016 (for publication)
# Description: read two *.vcf files from PyRAD and combine and convert them into formats to import into R
# Note: call this with the assembled vcf file as the first argument and the unassembled as the second
###############################################

import sys	

# open the files to be created for writing
vcf_nuc = open("vcf_nucleotide.txt", 'w')

# create variables for the vcf_labels lists
vcf_labels1 = []
vcf_labels2 = []

# create variables for the SNP lists
snps1 = []
snps2 = []

# create a dictionary for equating ambituity codes
amb_dict = {'AC': 'M', 'AG': 'R', 'AT': 'W', 'CA': 'M', 'CG': 'S', 'CT': 'Y', 'GA': 'R', 'GC': 'S', 'GT': 'K', 'TA': 'W', 'TC': 'Y', 'TG': 'K'}

## for the assembled file

with open(sys.argv[1], 'r') as vcf_file:
	for line in vcf_file:
		if line.startswith("##"):
			continue
		elif line.startswith("#CHROM"):
			line = line.replace(".assembled","")
			line = line.replace("Base-","")				
			header = line.rstrip().split('\t')			
			vcf_labels1 = header[9:]
		else: 
			data_line = line.rstrip().split('\t')
			output_nuc = []
			if data_line[4].find(',') >= 0:	# multiple alternate alleles
				alleles = []
				alleles.append(data_line[3])
				alleles.extend(data_line[4].split(','))				
				for item in data_line[9:]:
					if item == "./.":
						output_nuc.append("NA")
					else:
						item = item.split('|')
						item = [int(i) for i in item]
						if item[0] == item[1]:	# homozygote
							output_nuc.append(alleles[item[0]])
						else:				# heterozygote
							output_nuc.append(amb_dict[alleles[item[0]] + alleles[item[1]]])
			else:	# if there is only one alternative allele (biallelic)
				for item in data_line[9:]:
					if item == "./.":
						output_nuc.append("NA")					
					else:
						item = item.split('|')
						item = [int(i) for i in item]						
						if sum(item) == 0:
							output_nuc.append(data_line[3])	# output the common nucleotide
						elif sum(item) == 2:
							output_nuc.append(data_line[4])	# output the alternative nucleotide
						else:							
							output_nuc.append(amb_dict[data_line[3] + data_line[4]])	# output the ambiguity code
			snps1.append(output_nuc)

## for the unassembled file

with open(sys.argv[2], 'r') as vcf_file:	
	for line in vcf_file:				
		if line.startswith("##"):
			continue
		elif line.startswith("#CHROM"):
			line = line.replace(".unassembled","")
			line = line.replace("Base-","")				
			header = line.rstrip().split('\t')			
			vcf_labels2 = header[9:]
		else: 
			data_line = line.rstrip().split('\t')	
			output_nuc = []
			if data_line[4].find(',') >= 0:
				alleles = []
				alleles.append(data_line[3])
				alleles.extend(data_line[4].split(','))
				for item in data_line[9:]:
					if item == "./.":
						output_nuc.append("NA")
					else:
						item = item.split('|')
						item = [int(i) for i in item]
						if item[0] == item[1]:	# homozygote
							output_nuc.append(alleles[item[0]])
						else:				# heterozygote
							output_nuc.append(amb_dict[alleles[item[0]] + alleles[item[1]]])
			else:	# if there is only one alternative allele (biallelic)
				for item in data_line[9:]:
					if item == "./.":
						output_nuc.append("NA")					
					else:
						item = item.split('|')
						item = [int(i) for i in item]						
						if sum(item) == 0:
							output_nuc.append(data_line[3])	# output the common nucleotide
						elif sum(item) == 2:
							output_nuc.append(data_line[4])	# output the alternative nucleotide
						else:							
							output_nuc.append(amb_dict[data_line[3] + data_line[4]])	# output the ambiguity code
			snps2.append(output_nuc)	

# check that the labels are in the same order for the two files
if vcf_labels1 == vcf_labels2:
	print("OK!")
else:
	print("Problem with labels!")

## transpose the lists so SNPs are columns and samples are rows

# create lists to hold the transposed lines
trans_list1 = []
trans_list2 = []	

for transline in zip(*snps1):
	trans_list1.append('\t'.join(transline))

for transline in zip(*snps2): 
	trans_list2.append('\t'.join(transline))	

out_list = []
for index in range(0, len(trans_list1)):
	out_list.append(vcf_labels1[index] + '\t' + trans_list1[index] + '\t' + trans_list2[index])

vcf_nuc.write('\n'.join(out_list) + '\n')
vcf_nuc.close()
