# Supplementary material for: Genotyping-by-Sequencing in a Species Complex of Australian Hummock Grasses (Triodia): Methodological Insights and Phylogenetic Resolution
Source: PLoS One. 2017 Jan 30;12(1):e0171053. doi: 10.1371/journal.pone.0171053 (PMC5279811; doi:10.1371/journal.pone.0171053)
Supplement: S3 File — (ZIP) [file pone.0171053.s003.zip › Clustering/2_Filter_cluster_PCoA.R]

####################
# Author: B. Anderson, based on a script from Aaron Chuah
# Date: 13 Jan 2016
# Modified: 14 Jan, 29 September (for publication)
# Description: summarise the clustering (e.g. dendrogram, PCoA) of samples from different subsets of the data using modified vcf files
# Note: call this script with the combined file as the first command argument, taxon cover (%) as the second
####################

library(ape)

# define a colour pallette
colour_pal <- c('red', 'saddlebrown', 'darkorange', 'burlywood', 'gold', 'forestgreen', 'lawngreen', 'turquoise', 'dodgerblue', 'mediumblue', 'blueviolet', 'violetred', 'black', 'salmon', 'yellowgreen', 'navy')

### A function to colour dendrogram tips; from Aaron Chuah and online, modified by me.
	colLab <- function(n) {
		if (is.leaf(n)) {
			a <- attributes(n)
			labCol <- "black"
			for(index in 1:length(taxa)) {
				if (length(grep(a$label, taxa[index])) > 0) {
					labCol <- colours[index]
				}
			}
	    		attr(n, "nodePar") <- c(a$nodePar, lab.col = labCol, pch=NA)
		}
		n
	}

### A function for plotting PCAs; from Aaron Chuah, modified by me
	plotPCoA <- function(pcoa, per.var, x=1, y=2, dataset, method, labels, pcoa.color, legend, legend.color) {
		plot(pcoa[,y]~pcoa[,x], 
			xlab=paste0("PC", x, " var ", per.var[x], "%"), 
			ylab=paste0("PC", y, " var ", per.var[y], "%"),
			main=paste0(dataset, " ", method, "\nPrincipal Coordinate Analysis (PC", x, " vs PC", y, ")"), 
			col=adjustcolor(pcoa.color, 0.2), 
			pch='.')
		text(pcoa[,y]~pcoa[,x], labels=labels, cex=0.5, col=pcoa.color)
		legend("bottomleft", legend, col=legend.color, lty=1, cex=0.75)
	}

args <- commandArgs()
snps_file <- args[6]
taxon_cov <- args[7]

# read in the data
	snps_in <- read.table(snps_file, header=FALSE, row.names=1, stringsAsFactors=FALSE)
	print("Finished reading in the raw data")

# adjust row names
	rownames(snps_in) <- gsub("-", ".", rownames(snps_in))
	rownames(snps_in) <- gsub("basswool", "bas", rownames(snps_in))
	rownames(snps_in) <- gsub("lan\\.BMA23", "shovb\\.BMA23", rownames(snps_in))
	rownames(snps_in) <- gsub("shov\\.", "shovel\\.", rownames(snps_in))
	rownames(snps_in) <- gsub("lan\\.Amb", "hyb_lan\\.Amb", rownames(snps_in))
	rownames(snps_in) <- gsub("lanxshova\\.Amb", "hyb_shova_lan\\.Amb", rownames(snps_in))
	rownames(snps_in) <- gsub("shova\\.Amb", "hyb_shova\\.Amb", rownames(snps_in))
	rownames(snps_in) <- gsub("shovxwar", "hyb_shov_war", rownames(snps_in))

# define sample groups
	con_samps <- rownames(snps_in)[grep("con", rownames(snps_in))]
	pluri_samps <- rownames(snps_in)[grep("pluri", rownames(snps_in))]

	bas_samps <- rownames(snps_in)[grep("bas", rownames(snps_in))]
	lsandy_samps <- rownames(snps_in)[grep("lsandy", rownames(snps_in))]
	broad_samps <- rownames(snps_in)[grep("broad", rownames(snps_in))]
	nana_samps <- rownames(snps_in)[grep("nana", rownames(snps_in))]
	shov_samps <- rownames(snps_in)[grep("shovel", rownames(snps_in))]	
	war_samps <- rownames(snps_in)[grep("^war", rownames(snps_in))]

	lan_samps <- rownames(snps_in)[grep("^lan", rownames(snps_in))]
	shovb_samps <- rownames(snps_in)[grep("shovb", rownames(snps_in))]
	shova_samps <- rownames(snps_in)[grep("^shova", rownames(snps_in))]
	peed_samps <- rownames(snps_in)[grep("peed", rownames(snps_in))]
	wcoast_samps <- rownames(snps_in)[grep("wcoast", rownames(snps_in))]

	panna_samps <- rownames(snps_in)[grep("panna", rownames(snps_in))]

	hyb_lan_samps <- rownames(snps_in)[grep("(hyb_)((lan)|(shova))", rownames(snps_in))]
	hyb_shov_samps <- rownames(snps_in)[grep("hyb_shov_war", rownames(snps_in))]

# define subsets
subsets <- c("all", "complex", "hyb_lan", "hyb_shov")
for (subset in subsets) {
	if (subset == "all") {	
		keep_samps <- c(con_samps, pluri_samps, bas_samps, lsandy_samps, broad_samps, nana_samps, shov_samps, war_samps, lan_samps, shovb_samps, shova_samps, peed_samps, wcoast_samps, panna_samps, hyb_lan_samps, hyb_shov_samps)
		taxa <- list(con_samps, pluri_samps, bas_samps, lsandy_samps, broad_samps, nana_samps, shov_samps, war_samps, lan_samps, shovb_samps, shova_samps, peed_samps, wcoast_samps, panna_samps, hyb_lan_samps, hyb_shov_samps)
		names(taxa) <- c("concinna", "plurinervata", "basedowii", "LSandyDes", "broad", "nana", "Shovelanna", "Warrawagine", "lanigera", "shovb", "shova", "Peedamulla", "wcoast", "Pannawonica", "hybrid_lanxshova", "hybrid_shovxwar")
		colours <- colour_pal[c(1:16)]
	}
	if (subset == "complex") {
		keep_samps <- c(bas_samps, lsandy_samps, broad_samps, nana_samps, shov_samps, war_samps, lan_samps, shovb_samps, shova_samps, peed_samps, wcoast_samps, panna_samps, hyb_lan_samps, hyb_shov_samps)
		taxa <- list(bas_samps, lsandy_samps, broad_samps, nana_samps, shov_samps, war_samps, lan_samps, shovb_samps, shova_samps, peed_samps, wcoast_samps, panna_samps, hyb_lan_samps, hyb_shov_samps)
		names(taxa) <- c("basedowii", "LSandyDes", "broad", "nana", "Shovelanna", "Warrawagine", "lanigera", "shovb", "shova", "Peedamulla", "wcoast", "Pannawonica", "hybrid_lanxshova", "hybrid_shovxwar")
		colours <- colour_pal[c(3:16)]
	}
	if (subset == "hyb_lan") {
		keep_samps <- c(lan_samps, shovb_samps, shova_samps, hyb_lan_samps)
		taxa <- list(lan_samps, shovb_samps, shova_samps, hyb_lan_samps)
		names(taxa) <- c("lanigera", "shovb", "shova", "hybrid_lanxshova")
		colours <- colour_pal[c(9, 10, 11, 15)]
	}
	if (subset == "hyb_shov") {
		keep_samps <- c(shov_samps, war_samps, hyb_shov_samps)
		taxa <- list(shov_samps, war_samps, hyb_shov_samps)
		names(taxa) <- c("Shovelanna", "Warrawagine", "hybrid_shovxwar")
		colours <- colour_pal[c(7, 8, 16)]
	}

	### Start creating a pdf
		pdf(paste0("summary_", subset, ".pdf"), family="ArialMT", pointsize=14, paper="A4r", width=11, height=7.5)

	### Create subset
		# requested samples	
		snps <- snps_in[keep_samps,]
	
		# minimum taxon coverage
		min_tax <- floor(as.numeric(taxon_cov) * nrow(snps) / 100)

	### Filter and convert SNPs
		# remove SNPs that are invariant or only with NAs
		keep_cols <- apply(snps, 2, function(x) length(unique(na.omit(x)))) > 1
		snps <- snps[, keep_cols]
		print(paste0("Removed ", length(keep_cols[keep_cols == FALSE]), " invariant SNPs"))

		# create histograms of samples per SNP
		snp_present <- apply(snps, 2, function(x) sum(!is.na(x)))
		hist(snp_present, breaks=50, main=paste0("Histogram of samples per SNP\n(", nrow(snps)," samples, ", ncol(snps)," SNPs)\nRemoved ", length(keep_cols[keep_cols == FALSE]), " invariant SNPs"), xlab="Samples", xlim=c(0, nrow(snps)), xaxt='n')
		axis(side=1, at=seq(0, nrow(snps), 20), labels=seq(0, nrow(snps), 20))	
		abline(v=min_tax, lty=2, col="red")			# insert a vertical, dashed red line at the cutoff of taxon coverage
		snp_index <- snp_present >= min_tax			# create an index for when a SNP has more than or equal to the cut-off
		snps <- snps[, snp_index]					# filter the data so that SNPs less than coverage are removed
		print(paste0("Removed ", length(snp_index[snp_index==FALSE]), " SNPs of lower than taxon coverage"))
		snp_present <- apply(snps, 2, function(x) sum(!is.na(x)))
		hist(snp_present, breaks=25, main=paste0("Histogram of samples per SNP\n(", nrow(snps)," samples, ", ncol(snps)," SNPs)\nRemoved ", length(snp_index[snp_index==FALSE]), " SNPs of lower than taxon coverage"), xlab="Samples", xlim=c(0, nrow(snps)), xaxt='n')
		axis(side=1, at=seq(0, nrow(snps), 20), labels=seq(0, nrow(snps), 20))
	
		# create histogram of SNPs per sample and plot per sample
		sample_present <- apply(snps, 1, function(x) sum(!is.na(x)))
		hist(sample_present, 50, main=paste0("Histogram of SNPs per sample\n(", nrow(snps)," samples, ", ncol(snps)," SNPs)"), xlab="SNPs")
		plot(sample_present[order(sample_present)], xaxt="n", xlab="", ylab="SNPs", ylim=c(0, (max(sample_present) + 10)))
		axis(side=1, at=1:length(names(sample_present)), labels=names(sample_present[order(sample_present)]), las=3, cex.axis=0.6)
	
		# convert SNPs to lower case for distance calcs
		samples <- rownames(snps)
		snps <- data.frame(lapply(snps, function(x) tolower(x)), stringsAsFactors=FALSE)
		rownames(snps) <- samples

	### Calculate distances
		# use dist.dna
		dist_dna <- dist.dna(as.DNAbin(as.matrix(snps)), model="K80", pairwise.deletion=TRUE)

		# output the distance matrix to a file for later manipulation and figure creation
		write.table(as.data.frame(as.matrix(dist_dna)), paste0("dist_mat_", subset, ".txt"), sep="\t")
		# can later read back in with >dist_mat <- as.dist(read.table("dist_mat_*", stringsAsFactors=FALSE))

	### Plot NJ tree, hierachical cluster dendrogram and PCoA
		# create neighbour-joining tree
		tip_col <- rep("black", nrow(snps))
		for (index in 1:nrow(snps)) {
			tip_col[index] <- colours[grep(rownames(snps)[index], taxa)]
		}	
		plot.phylo(bionj(dist_dna), "unrooted", lab4ut="axial", cex=0.5, tip.col=tip_col, main=paste0("NJ tree for ", subset, "\nusing K80 dist.dna distance\n", nrow(snps), " samples, ", ncol(snps), " SNPs"))
		legend("topright", names(taxa), pch=17, col=colours, cex=0.5)
	
		# create hierarchical clustering dendrogram
		hc <- hclust(dist_dna)
		hcd <- dendrapply(as.dendrogram(hc, hang=0), colLab)
		par(cex=100/(100 + nrow(snps)))
		plot(hcd, main=paste0("Hierarchical clustering dendrogram for ", subset, "\nusing K80 dist.dna distance\n(", nrow(snps), " samples, ", ncol(snps), " SNPs)"), cex=0.75)
		legend("topright", names(taxa), col=colours, lty=1)
		par(cex=1)

		# create PCoA
		pca <- cmdscale(dist_dna, k=4)	# classic multi-dimensional scaling, with four principal components
		pca <- data.frame(pca)
		tot_var <- sum(sapply(pca, var))
		per_var <- round((sapply(pca, var)/tot_var)*100, 2)
		pca_col <- rep("black", nrow(snps))
		for (index in 1:nrow(snps)) {
			pca_col[index] <- colours[grep(rownames(snps)[index], taxa)]
		}
		plotPCoA(pca, per_var, 1, 2, subset, "K80 dist.dna distance", rownames(snps), pca_col, names(taxa), colours)
		plotPCoA(pca, per_var, 2, 3, subset, "K80 dist.dna distance", rownames(snps), pca_col, names(taxa), colours)
		plotPCoA(pca, per_var, 3, 4, subset, "K80 dist.dna distance", rownames(snps), pca_col, names(taxa), colours)

	# stop creating the pdf
	dev.off()
}
