# Supplementary material for: Genotyping-by-Sequencing in a Species Complex of Australian Hummock Grasses (Triodia): Methodological Insights and Phylogenetic Resolution
Source: PLoS One. 2017 Jan 30;12(1):e0171053. doi: 10.1371/journal.pone.0171053 (PMC5279811; doi:10.1371/journal.pone.0171053)
Supplement: S3 File — (ZIP) [file pone.0171053.s003.zip › Concatenation/1_PHYLIP_combine.py]

#!/usr/bin/env python
###############################################
# Author: B. Anderson
# Date: 7 Aug 2015
# Modified: 16 Nov 2015, 29 September 2016 (for publication)
# Description: read two *.phy files from PyRAD with the same samples and combine them into one *.phy file
# Note: call this script from the same folder as the files, with the names of the files (ass then unass) to be combined as the command line arguments
###############################################

import sys

# open the file to be created for writing
comb_phy = open(sys.argv[1].replace("ass", "comb"), 'w')

# define variables for the number of characters and for the number of samples
samples1 = ""
chars1 = ""
samples2 = ""
chars2 = ""

# define lists to hold the sample names and associated sequences
names1 = []
seqs1 = []
names2 = []
seqs2 = []

with open(sys.argv[1], 'r') as phy_file:
	for lineno, line in enumerate(phy_file, start=1):
		if lineno == 1:
			head = line.rstrip().split()
			samples1 = head[0]
			chars1 = head[1]
		else:
			line = line.replace(".assembled", "")
			data = line.rstrip().split()
			names1.append(data[0])
			seqs1.append(data[1])

with open(sys.argv[2], 'r') as phy_file:
	for lineno, line in enumerate(phy_file, start=1):
		if lineno == 1:
			head = line.rstrip().split()
			samples2 = head[0]
			chars2 = head[1]
		else:
			line = line.replace(".unassembled", "")
			data = line.rstrip().split()
			names2.append(data[0])
			seqs2.append(data[1])						

if samples1 == samples2:
	print("OK!")
	print(samples1)
else:
	print("Problem!")
	print(samples1)
	print(samples2)

print(chars1 + " " + chars2)

# create a list of combined sequences
output_list = []

for index in range(0, len(names1)):
	if names1[index] == names2[index]:
		output_list.append(names1[index] + '\t\t' + seqs1[index] + seqs2[index])
	else:
		print("Problem!")

# write the output file
comb_phy.write(samples1 + ' ' + str(sum([int(chars1), int(chars2)])) + '\n' + '\n'.join(output_list))

# close the file that was written
comb_phy.close()
