# Supplementary material for: Genotyping-by-Sequencing in a Species Complex of Australian Hummock Grasses (Triodia): Methodological Insights and Phylogenetic Resolution
Source: PLoS One. 2017 Jan 30;12(1):e0171053. doi: 10.1371/journal.pone.0171053 (PMC5279811; doi:10.1371/journal.pone.0171053)
Supplement: S3 File — (ZIP) [file pone.0171053.s003.zip › Concatenation/TNT/1_Convert_phylip_to_TNT.py]

#!/usr/bin/env python
###############################################
# Author: B. Anderson
# Date: 8 Jan 2016
# Modified: 29 September 2016 (for publication)
# Description: read a *.phy file and convert into a format useable by TNT 
# Note: call this with the name of the file as the first command line argument
###############################################

import sys	

# define lists to hold the labels and sequences, and variables to hold the number of samples and chars
names = []
seqs = []
samples = ""
chars = ""

# read the data from the phylip file
with open(sys.argv[1], 'r') as phy_file:
	for lineno, line in enumerate(phy_file, start=1):
		if lineno == 1:
			head = line.rstrip().split()
			samples = head[0]
			chars = head[1]
		else:
			data = line.rstrip().split()
			names.append(data[0].replace("Base-", "").replace("Wise-", "").replace("-", "_"))
			seqs.append(data[1])

# create an output list of lables and sequences
output_list = []

for index in range(0, len(names)):
	output_list.append(names[index] + '\t\t' + seqs[index])

# write the output file
tnt_file = open("tnt_data", 'w')
tnt_file.write(
	'nstates dna;\n' + 
	'xread\n' +
	str(chars + '\t' + samples + '\n' +
	'\n' +
	'&[dna]\n' + 
	'\n'.join(output_list) + '\n' + 
	';'))

tnt_file.close()
