# Supplementary material for: Genotyping-by-Sequencing in a Species Complex of Australian Hummock Grasses (Triodia): Methodological Insights and Phylogenetic Resolution
Source: PLoS One. 2017 Jan 30;12(1):e0171053. doi: 10.1371/journal.pone.0171053 (PMC5279811; doi:10.1371/journal.pone.0171053)
Supplement: S3 File — (ZIP) [file pone.0171053.s003.zip › Concatenation/TNT/2_Run_TNT.sh]

#!/bin/bash
########################
# Author: B. Anderson
# Date: 8 Jan 2016
# Modified: 11 Jan, 29 September 2016 (for publication)
# Description: run TNT with a set of command options which are appended to the data file
# Note: call this script with the data file as the first command argument
########################

# assign a variable to the first command argument
data_file=$1

# add a line to the start of the file to specify that gaps are missing data (not fifth state)
sed -i '1s/^/nstates NOGAPS;\n/' $data_file

# add a line to the start of the file to designate memory available to TNT
sed -i '1s/^/mxram 2000;\n/' $data_file

# add a line to the start to start logging
sed -i '1s/^/log tnt_run_log ;\n/' $data_file

# append lines to the end of the file for the various run commands desired, etc.
echo $'\nhold 10000 ;\n' >> $data_file	# specify the number of trees that can be held in buffer
echo $'taxname = ;\n' >> $data_file		# specify to keep taxon names

echo $'xmult=hits 10 noupdate nocss replic 10 ratchet 10 fuse 1 drift 5 hold 100 noautoconst keepall;\n' >> $data_file		# perform a search for 10 best trees each resulting from 10 starting points with ratchet, drift, fuse
echo $'bbreak = tbr ;\n' >> $data_file		# perform branch swapping on optimal trees found
echo $'nelsen * ;
tchoose { strict } ;' >> $data_file			# generate consensus and choose strict consensus of the trees
echo $'ttags = ;
blength *;
ttags );
ttags ;' >> $data_file		# tag the branches with branch length and print the tagged tree to the log file
echo $'export - consensus_tree.tre ;' >> $data_file 		# export the consensus tree
echo $'ttags -;\n' >> $data_file	# clear the tree tags

# bootstrapping (individual run settings as random addition sequences with 10 reps and TBR, holding up to 1000 trees per rep)
echo $'ttags = ;
resample replications 100 [ mult=replic 10 tbr hold 1000 ];
keep 1 ;
ttags );
ttags ;
export - boots.tre' >> $data_file

echo $'proc/;\n' >> $data_file		# add a close for the procedure command

# run TNT using the data file (needs to point to where TNT is installed)
~/TNT/tnt bground procedure $data_file
