# Supplementary material for: Genotyping-by-Sequencing in a Species Complex of Australian Hummock Grasses (Triodia): Methodological Insights and Phylogenetic Resolution
Source: PLoS One. 2017 Jan 30;12(1):e0171053. doi: 10.1371/journal.pone.0171053 (PMC5279811; doi:10.1371/journal.pone.0171053)
Supplement: S3 File — (ZIP) [file pone.0171053.s003.zip › Concatenation/TNT/3_Convert_TNT_tree_to_Newick.py]

#############################
# Author: B. Anderson
# Date: 12 Jan 2016
# Modified: 13 Jan 2016, 29 September 2016 (for publication)
# Description: text file modification (TNT modified output) to newick format
# Note: call the script with the file as the first command argument
#############################

import sys
import re	# for regular expressions

tree_newick = ""	# create an empty string variable to hold the tree
tree_line = ""		# create an empty string to store the line in the file that has the tree

with open(sys.argv[1], 'r') as tnt_output:
	for line_num, line in enumerate(tnt_output, start=1):
		if line.startswith("tree tagged_tree"):
			tree_line = line_num + 1
		if line_num == tree_line:
			tree_newick = re.sub(" (\d+) ", ":\g<1> ", line)
			tree_newick = re.sub(" (\d+),", ":\g<1>, ", tree_newick)
			tree_newick = re.sub(" (\d+)\)", ":\g<1>)", tree_newick)

output = open(sys.argv[1].replace(".tre", "") + "_newick.tre", 'w')
output.write(tree_newick)
output.close()
