# Supplementary material for: Genotyping-by-Sequencing in a Species Complex of Australian Hummock Grasses (Triodia): Methodological Insights and Phylogenetic Resolution
Source: PLoS One. 2017 Jan 30;12(1):e0171053. doi: 10.1371/journal.pone.0171053 (PMC5279811; doi:10.1371/journal.pone.0171053)
Supplement: S3 File — (ZIP) [file pone.0171053.s003.zip › Error/1_LOCI_summarise_parameter_explore.py]

#!/usr/bin/env python
###############################################
# Author: B. Anderson
# Date: 10 July 2015
# Modified: 29 September 2016 (for publication)
# Description: read a *.loci file from PyRAD and summarise when replicate samples have a locus and when their sequence differs
# Note: this script will output a file with all the loci for the four replicate samples, with an "NA" for when that sample doesn't have the locus, a "1" for when it does, and in the "dup" samples, a "2" for when the sequence differs from the other
# Note: call this script from the folder with the files and with the name of the *.loci file as the first command argument
###############################################

import sys	
import re		# load the ability to read regular expressions

# open the files to be created for writing
loci_count = open("loci_count.loci.txt", 'w')

loci_total = 0		# create a variable to increment for each locus

# create variables to keep track of when duplicates have the locus
count_A7 = "NA"
count_A7d = "NA"
count_P7 = "NA"
count_P7d = "NA"

# create variables to store the sequences for comparison
seq_A7 = ""
seq_A7d = ""
seq_P7 = ""
seq_P7d = ""

# create lists to store the loci
loci_A7 = []
loci_A7d = []
loci_P7 = []
loci_P7d = []

with open(sys.argv[1], 'r') as loci_file:
	for line in loci_file:
		if line.startswith(">"):
			line = line.replace(">Base-", "")	# change the label
			line = line.replace(".assembled", "")
			data = line.rstrip().split()	# split into label and sequence		
			if data[0] == "bas-Andado07":
				count_A7 = 1
				seq_A7 = data[1]
			if data[0] == "bas-Andado07dup":
				count_A7d = 1
				seq_A7d = data[1]
			if data[0] == "shova-Pin07":
				count_P7 = 1
				seq_P7 = data[1]
			if data[0] == "shova-Pin07dup":
				count_P7d = 1
				seq_P7d = data[1]
		elif line.startswith("//"):	# the separator between loci
			if (count_A7 == 1) & (count_A7d == 1):		# if both are present
				# when "-" is found at the start "^" or end "$" of the sequence, apply the function to the matched group to replace the dashes with Ns; this is so that I don't count the sequences as different if they only differ in length at ends
				seq_A7 = re.sub("(^-+)|(-+$)", lambda x: x.group().replace("-", "N"), seq_A7)
				seq_A7d = re.sub("(^-+)|(-+$)", lambda x: x.group().replace("-", "N"), seq_A7d)
				for i, base in enumerate(seq_A7):
					if (seq_A7[i] == seq_A7d[i]) | ((seq_A7[i] == "N") | (seq_A7d[i] == "N")):
						continue
					else:		# they are different genotypes
						count_A7d = 2
			if (count_P7 == 1) & (count_P7d == 1):		# if both are present
				seq_P7 = re.sub("(^-+)|(-+$)", lambda x: x.group().replace("-", "N"), seq_P7)
				seq_P7d = re.sub("(^-+)|(-+$)", lambda x: x.group().replace("-", "N"), seq_P7d)
				for i, base in enumerate(seq_P7):
					if (seq_P7[i] == seq_P7d[i]) | ((seq_P7[i] == "N") | (seq_P7d[i] == "N")):
						continue
					else:		# they are different genotypes
						count_P7d = 2			
			loci_A7.append(count_A7)
			loci_A7d.append(count_A7d)
			loci_P7.append(count_P7)
			loci_P7d.append(count_P7d)
			loci_total = loci_total + 1	
			count_A7 = "NA"	# reset the counts
			count_A7d = "NA"
			count_P7 = "NA"
			count_P7d = "NA"		
		else:
			continue
	print(loci_total)	
	loci_count.write('bas-Andado07\t' + '\t'.join(str(x) for x in loci_A7) + '\n' + 'bas-Andado07dup\t' + '\t'.join(str(x) for x in loci_A7d) + '\n' + 'shova-Pin07\t' + '\t'.join(str(x) for x in loci_P7) + '\n' + 'shova-Pin07dup\t' + '\t'.join(str(x) for x in loci_P7d) + '\n')

# close the file that was written
loci_count.close()
