# Supplementary material for: Genotyping-by-Sequencing in a Species Complex of Australian Hummock Grasses (Triodia): Methodological Insights and Phylogenetic Resolution
Source: PLoS One. 2017 Jan 30;12(1):e0171053. doi: 10.1371/journal.pone.0171053 (PMC5279811; doi:10.1371/journal.pone.0171053)
Supplement: S3 File — (ZIP) [file pone.0171053.s003.zip › Error/2_Locus_allele_error_parameters.R]

#################
# Author: B. Anderson
# Date: 10 July 2015
# Modified: 13 July, 14 July, 29 Sept 2016 (for publication)
# Description: an R script to summarize the locus and allele error rates
# Note: the python-modified *.loci files need to be in the current directory
#################

## read in the modified loci files

files <- list.files(pattern="*.loci.txt")	# list the loci count files present

dflist <- NULL	# initialize a list of data frames to store the data

for (file in files) {
	data <- read.table(file, header=FALSE, row.names=1)
	param <- sub(pattern="^([a-zA-Z]+)(\\d+).loci.txt", "\\1\\2", file) # extract the parameter name
	rownames(data) <- sub("-", ".", rownames(data))	# change the row names
	data <- data[order(rownames(data)), , drop=FALSE]
	dflist[[param]] <- data	# insert the data frame as an element of the list
}

## summarize missing data, locus and allele error rates

summdflist <- NULL	# intialize a list of dataframes to store the results

paramlist <- c("c", "d", "mr", "n", "pl", "s", "h")

for (param in paramlist) {
	index <- grep(param, names(dflist))
	for (dfnum in index) {
		df <- dflist[[dfnum]]	# grab the data frame for a certain parameter value
		# first for Andado07
		AposNA <- which(is.na(df["bas.Andado07",]))	# from Mastretta et al. use positions of NAs
		AdposNA <- which(is.na(df["bas.Andado07dup",]))
		missingA <- length(union(AposNA, AdposNA))	# the total missing loci between the two duplicates
		propmissA <- missingA/ncol(df)	# the proportion of missing loci relative to the total
		missdiffA <- length(union(AposNA, AdposNA)) - length(intersect(AposNA, AdposNA))	# missing in one but not the other
		propdiffA <- missdiffA/missingA	# the proportion of missing loci different within a replicate pair
		loci_errorA <- missdiffA/ncol(df)	# the locus error rate
		mismatchA <- length(which(df["bas.Andado07dup",] == 2))
		Aposdata <- which(!is.na(df["bas.Andado07",]))
		Adposdata <- which(!is.na(df["bas.Andado07dup",]))
		comparisonA <- length(intersect(Aposdata, Adposdata))
		allele_errorA <- mismatchA/comparisonA	# the allele error rate
		# repeat for Pin07
		PposNA <- which(is.na(df["shova.Pin07",]))
		PdposNA <- which(is.na(df["shova.Pin07dup",]))
		missingP <- length(union(PposNA, PdposNA))
		propmissP <- missingP/ncol(df)
		missdiffP <- length(union(PposNA, PdposNA)) - length(intersect(PposNA, PdposNA))
		propdiffP <- missdiffP/missingP
		loci_errorP <- missdiffP/ncol(df)
		mismatchP <- length(which(df["shova.Pin07dup",] == 2))
		Pposdata <- which(!is.na(df["shova.Pin07",]))
		Pdposdata <- which(!is.na(df["shova.Pin07dup",]))
		comparisonP <- length(intersect(Pposdata, Pdposdata))
		allele_errorP <- mismatchP/comparisonP
	
		param_name <- sub(pattern="(^[a-zA-Z]+)(\\d+)", "\\1", names(dflist)[dfnum])
		param_val <- as.numeric(sub(pattern="(^[a-zA-Z]+)(\\d+)", "\\2", names(dflist)[dfnum]))
		computed <- data.frame(matrix(nrow=2, ncol=9))
		rownames(computed) <- c("bas.Andado07", "shova.Pin07")
		colnames(computed) <- c("sample", "param", "param_val", "num_loci", "missing_loci", "prop_missing", "prop_diff_within", "locus_error", "allele_error")
		computed["bas.Andado07",] <- c("bas.Andado07", param_name, param_val, ncol(df), missingA, propmissA, propdiffA, loci_errorA, allele_errorA)
		computed["shova.Pin07",] <- c("shova.Pin07", param_name, param_val, ncol(df), missingP, propmissP, propdiffP, loci_errorP, allele_errorP)
	
		summdflist[[names(dflist)[dfnum]]] <- computed	
	}	
}	

## Plot some of the info

# merge the listed data frames into one massive data frame
massdf <- summdflist[[1]]
for (i in seq(length(summdflist)-1)) {
	massdf <- merge(massdf, summdflist[[i+1]], all=TRUE)
}
massdf <- massdf[order(massdf$param, as.numeric(massdf$param_val)), , drop=FALSE]
print(massdf)
write.table(massdf, "summary_loci.txt")

massdf2 <- cbind(paste0(massdf$param, massdf$param_val), massdf)	# a correction to have a column of param names and values
names(massdf2)[1] <- "parameter"

# reorder the factor for the parameter for plotting
massdf2$parameter = factor(massdf2$parameter, c("c82", "c85", "c88", "c91", "c94", "c97", "d1", "d2", "d3", "d4", "d6", "d8", "d10", "mr1", "mr2", "mr4", "mr8", "mr10", "n2", "n4", "n8", "pl2", "pl4", "pl8", "s4", "s10", "s20", "s30", "h3", "h5", "h10"))

# plot various stats
pdf("Loci_summary.pdf")

boxplot(as.numeric(paste(massdf2$num_loci)) ~ massdf2$parameter, at=c(1:6, 8:14, 16:20, 22:24, 26:28, 30:33, 35:37), las=2, main="Total number of loci")

boxplot(as.numeric(paste(massdf2$missing_loci)) ~ massdf2$parameter, at=c(1:6, 8:14, 16:20, 22:24, 26:28, 30:33, 35:37), las=2, main="Total number of missing loci")

boxplot(as.numeric(paste(massdf2$prop_missing)) ~ massdf2$parameter, at=c(1:6, 8:14, 16:20, 22:24, 26:28, 30:33, 35:37), las=2, main="Proportion of missing loci to the total")

boxplot(as.numeric(paste(massdf2$prop_diff_within)) ~ massdf2$parameter, at=c(1:6, 8:14, 16:20, 22:24, 26:28, 30:33, 35:37), las=2, main="Proportion of missing loci in one replicate but not the other,\n compared to total missing loci")

boxplot(as.numeric(paste(massdf2$locus_error)) ~ massdf2$parameter, at=c(1:6, 8:14, 16:20, 22:24, 26:28, 30:33, 35:37), las=2, main="Locus error: loci missing in one replicate but not the other,\n relative to the total loci")

boxplot(as.numeric(paste(massdf2$allele_error)) ~ massdf2$parameter, at=c(1:6, 8:14, 16:20, 22:24, 26:28, 30:33, 35:37), las=2, main="Allele error: proportion of loci differing in sequence,\n among those present in both replicates")

dev.off()
