# Supplementary material for: Genotyping-by-Sequencing in a Species Complex of Australian Hummock Grasses (Triodia): Methodological Insights and Phylogenetic Resolution
Source: PLoS One. 2017 Jan 30;12(1):e0171053. doi: 10.1371/journal.pone.0171053 (PMC5279811; doi:10.1371/journal.pone.0171053)
Supplement: S3 File — (ZIP) [file pone.0171053.s003.zip › Error/4_SNP_error_distances.R]

#################
# Author: B. Anderson
# Date: 14 July 2015
# Modified: 15 July 2015, 24 July (correction), 12 Oct, 29 Sept 2016 (for publication)
# Description: an R script to summarize the SNP error rates and pop genetic distances from python-modified *.vcf files
# Note: the files (multiple parameters) need to be in the current directory
#################

## need to iterate a data-gathering process over all parameters

snp_dflist <- NULL	# initialize a df list for the snp error rate data
dist_dflist_dna <- NULL	# initialize a df list for the genetic distances

populations <- c("Andado", "TB1", "Carn", "Carlindie", "Panna", "Uaroo", "Shark", "Cathedral", "Pin", "Niftyw")

paramlist <- c("c82", "c85", "c88", "c91", "c94", "c97", "d1", "d2", "d3", "d4", "d6", "d8", "d10", "mr1", "mr2", "mr4", "mr8", "mr10", "n2", "n4", "n8", "pl2", "pl4", "pl8", "s4", "s10", "s20", "s30", "h3", "h5", "h10")

for (param in paramlist) {
	## read in the SNPs
	data_nuc <- read.table(paste0(param, "_vcf_snps.txt"), header=FALSE, row.names=1)
	rownames(data_nuc) <- gsub("-", ".", rownames(data_nuc)
	
	## extract the samples with reps for SNP error estimation
	samples <- c("bas.Andado07", "bas.Andado07dup", "shova.Pin07", "shova.Pin07dup")
	keep_rows <- lapply(rownames(data_nuc), grep, samples)
	keep_rows <- lapply(keep_rows, length)
	snp_mat <- data_nuc[keep_rows > 0,]

	## calculate SNP error rate for both replicate pairs
	# first for Andado
	AposNA <- which(is.na(snp_mat["bas.Andado07",]))	# from Mastretta et al. use positions of NAs
	AdposNA <- which(is.na(snp_mat["bas.Andado07dup",]))
	missingA <- length(union(AposNA, AdposNA))	# the total missing SNPs between the two duplicates
	propmissA <- missingA/ncol(snp_mat)	# the proportion of missing SNPs relative to the total
	missdiffA <- length(union(AposNA, AdposNA)) - length(intersect(AposNA, AdposNA))	# missing in one but not the other
	propdiffA <- missdiffA/missingA	# the proportion of missing SNPs different within a replicate pair
	Aposdata <- which(!is.na(snp_mat["bas.Andado07",]))
	Adposdata <- which(!is.na(snp_mat["bas.Andado07dup",]))
	compA <- snp_mat[c("bas.Andado07", "bas.Andado07dup"), intersect(Aposdata, Adposdata)]	# where both samples have SNPs
	alleles <- apply(compA, 2, function(x) length(unique(x)))
	diffA <- compA[, alleles > 1]
	snp_errorA <- ncol(diffA)/ncol(compA)	# the SNP error rate
	# repeat for Pin
	PposNA <- which(is.na(snp_mat["shova.Pin07",]))
	PdposNA <- which(is.na(snp_mat["shova.Pin07dup",]))
	missingP <- length(union(PposNA, PdposNA))
	propmissP <- missingP/ncol(snp_mat)
	missdiffP <- length(union(PposNA, PdposNA)) - length(intersect(PposNA, PdposNA))
	propdiffP <- missdiffP/missingP
	Pposdata <- which(!is.na(snp_mat["shova.Pin07",]))
	Pdposdata <- which(!is.na(snp_mat["shova.Pin07dup",]))
	compP <- snp_mat[c("shova.Pin07", "shova.Pin07dup"), intersect(Pposdata, Pdposdata)]
	alleles <- apply(compP, 2, function(x) length(unique(x)))
	diffP <- compP[, alleles > 1]
	snp_errorP <- ncol(diffP)/ncol(compP)

	## store the SNP information in the df list
	param_name <- sub(pattern="(^[a-zA-Z]+)(\\d+)", "\\1", param)
	param_val <- as.numeric(sub(pattern="(^[a-zA-Z]+)(\\d+)", "\\2", param))
	computed <- data.frame(matrix(nrow=2, ncol=6))
	rownames(computed) <- c("bas.Andado07", "shova.Pin07")
	colnames(computed) <- c("sample", "param", "param_val", "num_snps", "prop_miss_diff", "snp_error")
	computed["bas.Andado07",] <- c("bas.Andado07", param_name, param_val, ncol(snp_mat), propdiffA, snp_errorA)
	computed["shova.Pin07",] <- c("shova.Pin07", param_name, param_val, ncol(snp_mat), propdiffP, snp_errorP)
	snp_dflist[[param]] <- computed	

	## Remove the duplicate samples for distance calculations
	data_nuc <- data_nuc[rownames(data_nuc) != c("bas.Andado07dup", "shova.Pin07dup"),]

	## Calculate distances between samples
	require(ape)
	names <- rownames(data_nuc)	
	data_nuc <- data.frame(lapply(data_nuc, function(x) tolower(x)))	# convert to lower case for calculations
	rownames(data_nuc) <- names
	dist_dna <- dist.dna(as.DNAbin(as.matrix(data_nuc)), model="K80", pairwise.deletion=TRUE)
	dist_dna <- dist_dna/max(dist_dna)		# standardise the distance matrix

	## Extract data for each population (based partly on Mastretta-Yanes et al.)
	popdistlist_dna <- vector("list", length(populations))
	d <- as.matrix(dist_dna)
	i <- 1
	for (pop in populations) {
		samples <- grep(pop, rownames(d))
		m <- d[samples, samples]
		dists <- m[lower.tri(m)]		# keep the lower triangle distances
		population <- rep(pop, length(dists))
		minidf <- cbind.data.frame(population, dists)
		popdistlist_dna[[i]] <- minidf
		i <- i + 1
	}
	popdistdf_dna <- data.frame()
	popdistdf_dna <- do.call(rbind.data.frame, popdistlist_dna)

	## Store the distance information in the df list after adding parameter name and value
	pn <- rep(param_name, nrow(popdistdf_dna))
	pv <- rep(param_val, nrow(popdistdf_dna))
	popdistdf_dna <- cbind(pn, pv, popdistdf_dna)
	colnames(popdistdf_dna)[1:2] <- c("param", "param_val")

	dist_dflist_dna[[param]] <- popdistdf_dna
}	

## Plot the SNP error info

# merge the SNP listed data frames into one massive data frame
massdf <- snp_dflist[[1]]
for (i in seq(length(snp_dflist)-1)) {
	massdf <- merge(massdf, snp_dflist[[i+1]], all=TRUE)
}
massdf <- massdf[order(massdf$param, as.numeric(massdf$param_val)), , drop=FALSE]	# order the data
write.table(massdf, "summary_SNPs.txt")

massdf2 <- cbind(paste0(massdf$param, massdf$param_val), massdf)	# a correction to have a column of param names and values
names(massdf2)[1] <- "parameter"

# reorder the factor for the parameter for plotting
massdf2$parameter = factor(massdf2$parameter, c("c82", "c85", "c88", "c91", "c94", "c97", "d1", "d2", "d3", "d4", "d6", "d8", "d10", "mr1", "mr2", "mr4", "mr8", "mr10", "n2", "n4", "n8", "pl2", "pl4", "pl8", "s4", "s10", "s20", "s30", "h3", "h5", "h10"))

# plot various stats
pdf("SNP_summary.pdf")

boxplot(as.numeric(paste(massdf2$num_snps)) ~ massdf2$parameter, at=c(1:6, 8:14, 16:20, 22:24, 26:28, 30:33, 35:37), las=2, main="Total number of SNPs")

boxplot(as.numeric(paste(massdf2$prop_miss_diff)) ~ massdf2$parameter, at=c(1:6, 8:14, 16:20, 22:24, 26:28, 30:33, 35:37), las=2, main="Proportion of missing SNPs in one replicate but not the other,\n compared to total missing SNPs")

boxplot(as.numeric(paste(massdf2$snp_error)) ~ massdf2$parameter, at=c(1:6, 8:14, 16:20, 22:24, 26:28, 30:33, 35:37), las=2, main="SNP error: proportion of SNPs differing,\n among those present in both replicates")

dev.off()

## Plot the variation in genetic distance with parameter

param_list <- c("c", "d", "mr", "n", "pl", "s", "h")
	
# merge the listed data frames into one for dna dist
massdf <- dist_dflist_dna[[1]]
	for (i in seq(length(dist_dflist_dna)-1)) {
		massdf <- merge(massdf, dist_dflist_dna[[i+1]], all=TRUE)
	}
massdf <- massdf[order(massdf$param, as.numeric(massdf$param_val)), , drop=FALSE]	# order the data
write.table(massdf, "summary_dist_dna.txt")

massdf2 <- cbind(paste0(massdf$param, massdf$param_val), massdf)	# a correction to have a column of param names and values
names(massdf2)[1] <- "parameter"

# reorder the factors for the parameter and populations for plotting
massdf2$parameter = factor(massdf2$parameter, c("c82", "c85", "c88", "c91", "c94", "c97", "d1", "d2", "d3", "d4", "d6", "d8", "d10", "mr1", "mr2", "mr4", "mr8", "mr10", "n2", "n4", "n8", "pl2", "pl4", "pl8", "s4", "s10", "s20", "s30", "h3", "h5", "h10"))

massdf2$population = factor(massdf2$population, c("Andado", "TB1", "Carn", "Carlindie", "Panna", "Uaroo", "Shark", "Cathedral", "Pin", "Niftyw"))

# plot population distances
pdf("dist_dna_summary.pdf", paper="A4r", width=11, height=7.5)

boxplot(as.numeric(paste(massdf2$dists)) ~ massdf2$parameter, at=c(1:6, 8:14, 16:20, 22:24, 26:28, 30:33, 35:37), las=2, main="DNA distances (evolution) within populations\n across all populations")

for (p in param_list) {
	subdf <- massdf2[grep(p, massdf2$parameter),]
	boxplot(as.numeric(paste(subdf$dists)) ~ subdf$param_val*subdf$population, las=2, main=paste0("DNA distances within populations for parameter ", p), cex.axis=0.8)
}

dev.off()
