# Supplementary material for: Genotyping-by-Sequencing in a Species Complex of Australian Hummock Grasses (Triodia): Methodological Insights and Phylogenetic Resolution
Source: PLoS One. 2017 Jan 30;12(1):e0171053. doi: 10.1371/journal.pone.0171053 (PMC5279811; doi:10.1371/journal.pone.0171053)
Supplement: S3 File — (ZIP) [file pone.0171053.s003.zip › Error/6_VCF_extract_SNPs_replicates_assemblies.py]

#!/usr/bin/env python
###############################################
# Author: B. Anderson
# Date: 12 Nov 2015
# Modified: 13 Nov 2015, 29 Sept 2016 (for publication)
# Description: read a *.vcf file from PyRAD, extract SNPs from only the replicate samples (for error calculations) and convert it into a format to import into R
# Note: call this script from the location of the vcf file, with the file as the first command arg and data set (ass or unass) as the second
###############################################

import sys

# open the file to be created for writing
vcf_snps = open(sys.argv[1].replace(".vcf","") + "_vcfnuc.txt", 'w')

# create a dictionary for equating ambiguity codes
amb_dict = {'AC': 'M', 'AG': 'R', 'AT': 'W', 'CA': 'M', 'CG': 'S', 'CT': 'Y', 'GA': 'R', 'GC': 'S', 'GT': 'K', 'TA': 'W', 'TC': 'Y', 'TG': 'K'}

# create variables for the labels and snps lists
labels = []
snps = []

# read the vcf file line by line and extract the labels and SNPs
with open(sys.argv[1], 'r') as vcf_file:
	for line in vcf_file:
		if line.startswith("##"):
			continue
		elif line.startswith("#CHROM"):
			if sys.argv[2] == "ass":
				line = line.replace(".assembled","")
			elif sys.argv[2] == "unass":
				line = line.replace(".unassembled","")
			else:
				print("Specify data set!")
			line = line.replace("Wise-","")	# remove part of the labels
			line = line.replace("Base-","")
			header = line.rstrip().split('\t')			
			labels = header[9:]
		else: 
			data_line = line.rstrip().split('\t')
			output_nuc = []
			if data_line[4].find(',') >= 0:	# if multiple alternative alleles
				alleles = []
				alleles.append(data_line[3])
				alleles.extend(data_line[4].split(','))
				for item in data_line[9:]:
					if item == "./.":
						output_nuc.append("NA")
					else:
						item = item.split('|')
						item = [int(i) for i in item]
						if item[0] == item[1]:	# homozygote
							output_nuc.append(alleles[item[0]])
						else:				# heterozygote
							output_nuc.append(amb_dict[alleles[item[0]] + alleles[item[1]]])
			else:	# if there is only one alternative allele (biallelic)
				for item in data_line[9:]:
					if item == "./.":
						output_nuc.append("NA")					
					else:
						item = item.split('|')
						item = [int(i) for i in item]						
						if sum(item) == 0:
							output_nuc.append(data_line[3])	# output the common nucleotide
						elif sum(item) == 2:
							output_nuc.append(data_line[4])	# output the alternative nucleotide
						else:							
							output_nuc.append(amb_dict[data_line[3] + data_line[4]])	# output the ambiguity code
			snps.append(output_nuc)		# each element is a list of alleles

## transpose the list so SNPs are columns and samples are rows

# create list to hold the transposed lines
trans_list = []

for transline in zip(*snps):
	trans_list.append('\t'.join(transline))

# generate an output for ONLY THE DUPLICATE SAMPLES
out_list = []
for index in range(0, len(trans_list)):
	if labels[index] in ["bas-Andado07", "bas-Andado07dup", "shova-Pin07", "shova-Pin07dup"]:
		out_list.append(labels[index] + '\t' + trans_list[index])
	else:
		continue

vcf_snps.write('\n'.join(out_list) + '\n')
vcf_snps.close()
