# Supplementary material for: Genotyping-by-Sequencing in a Species Complex of Australian Hummock Grasses (Triodia): Methodological Insights and Phylogenetic Resolution
Source: PLoS One. 2017 Jan 30;12(1):e0171053. doi: 10.1371/journal.pone.0171053 (PMC5279811; doi:10.1371/journal.pone.0171053)
Supplement: S3 File — (ZIP) [file pone.0171053.s003.zip › Error/7_SNP_locus_error_summary.R]

#################
# Author: B. Anderson
# Date: 12 Nov 2015
# Modified: 13 Nov 2015, 29 Sept 2016 (for publication)
# Description: an R script to summarize the SNP (and locus) error rates for the full data sets
# Note: the modified vcf files and loci files should be in the current directory
#################

## a function to calculate locus error rates for duplicate pairs
	ErrorRates <- function(df, rep1, rep2) {		
		posNA <- which(is.na(df[rep1,]))	# from Mastretta et al.
		dupposNA <- which(is.na(df[rep2,]))
		missdiff <- length(union(posNA, dupposNA)) - length(intersect(posNA, dupposNA))
		locus_error <- missdiff/ncol(df)	# locus error rate
		mismatch <- length(which(df[rep2,] == 2))
		comparison <- length(intersect(which(!is.na(df[rep1,])), which(!is.na(df[rep2,]))))
		allele_error <- mismatch/comparison	# the allele error rate
		c(locus_error, allele_error)	# return the two error rates concatenated
	}

## a function to calculate SNP error rates from duplicate samples
	SNPError <- function(df, rep1, rep2) {
		posdata <- which(!is.na(df[rep1,]))
		dupposdata <- which(!is.na(df[rep2,]))
		comp_df <- df[c(rep1, rep2), intersect(posdata, dupposdata)]	# where both samples have SNPs
		alleles <- apply(comp_df, 2, function(x) length(unique(x)))
		differences <- sum(alleles > 1)
		snp_error <- differences/ncol(comp_df)
		hard_errors <- vector()
		het_errors <- vector()
		for (col in 1:ncol(comp_df)) {
			set1 <- comp_df[rep1, col]
			set2 <- comp_df[rep2, col]
			hets <- 0
			# check for ambiguities, and if found, add to the set the relevant single nucleotides
			# set1
			if (length(grep("(Y|W|K|R|S|M)", set1)) > 0) {
				if (length(grep('Y', set1)) > 0) { set1 <- append(set1, c("C", "T")) }
				if (length(grep('W', set1)) > 0) { set1 <- append(set1, c("A", "T")) }
				if (length(grep('K', set1)) > 0) { set1 <- append(set1, c("G", "T")) }
				if (length(grep('R', set1)) > 0) { set1 <- append(set1, c("A", "G")) }
				if (length(grep('S', set1)) > 0) { set1 <- append(set1, c("C", "G")) }
				if (length(grep('M', set1)) > 0) { set1 <- append(set1, c("C", "A")) }
				hets <- hets + 1
			}
			# set2
			if (length(grep("(Y|W|K|R|S|M)", set2)) > 0) {
				if (length(grep('Y', set2)) > 0) { set2 <- append(set2, c("C", "T")) }
				if (length(grep('W', set2)) > 0) { set2 <- append(set2, c("A", "T")) }
				if (length(grep('K', set2)) > 0) { set2 <- append(set2, c("G", "T")) }
				if (length(grep('R', set2)) > 0) { set2 <- append(set2, c("A", "G")) }
				if (length(grep('S', set2)) > 0) { set2 <- append(set2, c("C", "G")) }
				if (length(grep('M', set2)) > 0) { set2 <- append(set2, c("C", "A")) }
				hets <- hets + 1
			}
			# check if the sets are exclusive, and if so, keep that column (a fixed difference)
			if (length(intersect(set1, set2)) == 0) { hard_errors <- append(hard_errors, col) }
			
			# check if there was a het, and if so, whether the sets overlap
			if (hets == 1) {
				if (length(intersect(set1, set2)) != 0) { het_errors <- append(het_errors, col) }
			}
		}
		hard_error <- length(hard_errors)/ncol(comp_df)
		het_error <- length(het_errors)/ncol(comp_df)
		c(snp_error, hard_error, het_error)	# return the SNP error, hard error and het error
	}

## read in the modified vcf and loci files and summarize allele, locus and SNP error rates
	# note: the files will now be of both types: "alltaxa_ass_82_50_vcfnuc.txt" and "alltaxa_ass_82_50_locisumm.txt"
	# note: this will include 82 88/91 97 X 25 50 75
	index <- 1
	summary_df <- data.frame(matrix(nrow=18, ncol=10))
	colnames(summary_df) <- c("clust", "cover", "num_loci", "num_snps", "sample", "locus_error", "allele_error", "snp_error", "hard_error", "het_error")
	lengths_list <- NULL
	
	# loci files
	files <- list.files(pattern="*locisumm.txt")	# list the files present
	for (file in files) {
		data <- read.table(file, header=FALSE, row.names=1, stringsAsFactors=FALSE)
		clust <- sub(pattern="^([a-zA-Z]+)_([a-zA-Z]+)_(\\d+)_(\\d+)_locisumm.txt", "\\3", file)
		cover <- sub(pattern="^([a-zA-Z]+)_([a-zA-Z]+)_(\\d+)_(\\d+)_locisumm.txt", "\\4", file)
		rownames(data) <- sub("-", ".", rownames(data))
		
		# calculate error rates and insert them into the summary data frame
		summary_df[index, c(1, 2, 3, 5)] <- c(clust, cover, ncol(data), "bas.Andado07")
		summary_df[index, 6:7] <- ErrorRates(data, "bas.Andado07", "bas.Andado07dup")
		rownames(summary_df)[index] <- paste0(clust, "_", cover, "_bas")
		index <- index + 1
		summary_df[index, c(1, 2, 3, 5)] <- c(clust, cover, ncol(data), "shova.Pin07")
		summary_df[index, 6:7] <- ErrorRates(data, "shova.Pin07", "shova.Pin07dup")
		rownames(summary_df)[index] <- paste0(clust, "_", cover, "_shova")
		
		# add the row with locus lengths to the lengths list for later summary
		lengths_list[[paste0(clust, "_", cover)]] <- unlist(data["locus_lengths", ])
		
		index <- index + 1		# increment the index
	}
	
	# vcf files
	files <- list.files(pattern="*vcfnuc.txt")	# list the files present in the folder
	for (file in files) {
		data <- read.table(file, header=FALSE, row.names=1, stringsAsFactors=FALSE)
		clust <- sub(pattern="^([a-zA-Z]+)_([a-zA-Z]+)_(\\d+)_(\\d+)_vcfnuc.txt", "\\3", file)
		cover <- sub(pattern="^([a-zA-Z]+)_([a-zA-Z]+)_(\\d+)_(\\d+)_vcfnuc.txt", "\\4", file)
		rownames(data) <- sub("-", ".", rownames(data))
		
		# calculate error rate and insert into the summary data frame
		summary_df[paste0(clust, "_", cover, "_bas"), 4] <- ncol(data)
		summary_df[paste0(clust, "_", cover, "_bas"), 8:10] <- SNPError(data, "bas.Andado07", "bas.Andado07dup")
		
		summary_df[paste0(clust, "_", cover, "_shova"), 4] <- ncol(data)
		summary_df[paste0(clust, "_", cover, "_shova"), 8:10] <- SNPError(data, "shova.Pin07", "shova.Pin07dup")
	}

# order the lengths by name of the element (clust_cover)
	lengths_list <- lengths_list[order(names(lengths_list))]	
	
# order the summary dataframe by clust then cover
	summary_df <- summary_df[order(summary_df$clust, summary_df$cover), , drop=FALSE]
	
# write the summary to a text file
	write.table(summary_df, "snps_loci_summary.txt")

## Plot the error rates for the various data sets
	pdf("snps_loci_summary.pdf", paper="A4r", width=11, height=7.5)

	plot(as.numeric(summary_df[summary_df$sample == "bas.Andado07",]$num_loci) ~ as.factor(paste0(summary_df[summary_df$sample == "bas.Andado07",]$clust, "_", summary_df[summary_df$sample == "bas.Andado07",]$cover)), at=c(1:3, 5:7, 9:11), main="Total number of loci for various assemblies and all taxa", ylab="Loci", xlab="Assembly")
	
	boxplot(lengths_list, at=c(1:3, 5:7, 9:11), main="Locus length for various assemblies")
	
	plot(as.numeric(summary_df[summary_df$sample == "bas.Andado07",]$num_snps) ~ as.factor(paste0(summary_df[summary_df$sample == "bas.Andado07",]$clust, "_", summary_df[summary_df$sample == "bas.Andado07",]$cover)), at=c(1:3, 5:7, 9:11), main="Total number of SNPs for various assemblies and all taxa", ylab="SNPs", xlab="Assembly")
		
	boxplot(as.numeric(summary_df$locus_error) ~ paste0(summary_df$clust, "_", summary_df$cover), at=c(1:3, 5:7, 9:11), main="Locus error rates for various assemblies and all taxa")

	boxplot(as.numeric(summary_df$allele_error) ~ paste0(summary_df$clust, "_", summary_df$cover), at=c(1:3, 5:7, 9:11), main="Allele error rates for various assemblies and all taxa")
	
	boxplot(as.numeric(summary_df$snp_error) ~ paste0(summary_df$clust, "_", summary_df$cover), at=c(1:3, 5:7, 9:11), main="SNP error rates based on all differences\n for various assemblies and all taxa")

	boxplot(as.numeric(summary_df$hard_error) ~ paste0(summary_df$clust, "_", summary_df$cover), at=c(1:3, 5:7, 9:11), main="SNP error rates based on fixed differences (no overlap e.g. \"Y\" and \"G\")\n for various assemblies and all taxa")
	
	boxplot(as.numeric(summary_df$het_error) ~ paste0(summary_df$clust, "_", summary_df$cover), at=c(1:3, 5:7, 9:11), main="SNP error rates based on soft differences (overlap e.g. \"Y\" and \"C\")\n for various assemblies and all taxa")

	dev.off()
