# Supplementary material for: Genotyping-by-Sequencing in a Species Complex of Australian Hummock Grasses (Triodia): Methodological Insights and Phylogenetic Resolution
Source: PLoS One. 2017 Jan 30;12(1):e0171053. doi: 10.1371/journal.pone.0171053 (PMC5279811; doi:10.1371/journal.pone.0171053)
Supplement: S3 File — (ZIP) [file pone.0171053.s003.zip › SNP_species_trees/1_uSNPs_combine_PyRAD.py]

#!/usr/bin/env python
###############################################
# Author: B. Anderson
# Date: 24 Aug 2015
# Modified: 27 Oct, 29 September 2016 (for publication)
# Description: read two (merged and unmerged) *.unlinked_snps files from PyRAD and combine them
# Note: call this with the assembled file as the first argument and the unassembled as the second
###############################################

import sys

# create variables for the labels lists
ass_labels = []
unass_labels = []

# create variables for the SNPs
ass_snps = []
unass_snps = []

## for the assembled file

with open(sys.argv[1], 'r') as uSNP_file:
	for lineno, line in enumerate(uSNP_file, start=1):
		if lineno == 1:		# first line is information on number of samples and SNPs
			continue
		else:
			data = line.rstrip().split()	# split into name and sequence
			ass_labels.append(data[0].rstrip().replace(".assembled","").replace("Base-","").replace("-","."))
			ass_snps.append(data[1])
	print("Number of samples: " + str(len(ass_labels)))
	print("Number of assembled SNPs: " + str(len(ass_snps[0])))

## for the unassembled file

with open(sys.argv[2], 'r') as uSNP_file:
	for lineno, line in enumerate(uSNP_file, start=1):
		if lineno == 1:		# first line is information on number of samples and SNPs
			continue
		else:
			data = line.rstrip().split()	# split into name and sequence
			unass_labels.append(data[0].rstrip().replace(".unassembled","").replace("Base-","").replace("-","."))
			unass_snps.append(data[1])
	print("Number of samples: " + str(len(unass_labels)))
	print("Number of unassembled SNPs: " + str(len(unass_snps[0])))

# check that the labels are in the same order for the two files
if ass_labels == unass_labels:
	print("OK!")
else:
	print("Problem with labels!")

# open the file to be created for writing
uSNP_comb = open("uSNPs_" + str(len(unass_labels)) + "_" + str(len(unass_snps[0]) + len(ass_snps[0])) + ".txt", 'w')

out_list = []
for index in range(0, len(unass_labels)):
	out_list.append(unass_labels[index] + '\t' + '\t'.join(ass_snps[index]) + '\t' + '\t'.join(unass_snps[index]))

uSNP_comb.write('\n'.join(out_list))
uSNP_comb.close()
