# Supplementary material for: Genotyping-by-Sequencing in a Species Complex of Australian Hummock Grasses (Triodia): Methodological Insights and Phylogenetic Resolution
Source: PLoS One. 2017 Jan 30;12(1):e0171053. doi: 10.1371/journal.pone.0171053 (PMC5279811; doi:10.1371/journal.pone.0171053)
Supplement: S3 File — (ZIP) [file pone.0171053.s003.zip › SNP_species_trees/2_SNPs_choose_prefer_biallelic_multiple.py]

#!/usr/bin/env python
###############################################
# Author: B. Anderson
# Date: 23-24 Dec 2015
# Modified: 29 September 2016 (for publication)
# Description: read two *.snps files from PyRAD, choose a single SNP per locus, and combine them, preferring biallelic SNPs with multiple copies of the rare allele
# Note: call this with the assembled file as the first argument and the unassembled as the second
###############################################

import sys
import random

hets = ('Y', 'W', 'M', 'K', 'S', 'R')
ambtohet_dict = {'Y': ('T', 'C'), 'W': ('T', 'A'), 'M': ('A', 'C'), 'K': ('T', 'G'), 'S': ('G', 'C'), 'R': ('A', 'G')}

# create variables for the labels lists and snps
ass_labels = []
unass_labels = []
ass_snps = []
unass_snps = []

## for the assembled file

with open(sys.argv[1], 'r') as snpsfile:
	for lineno, line in enumerate(snpsfile, start=1):
		if lineno == 1:		# first line is information on number of samples and SNPs
			info = line.rstrip().split()
			num_taxa = info[1]
			num_loci = info[3]
			num_snps = info[5]
		else:
			data = line.rstrip().replace("_", "").split()	# split into name and many loci and remove weird '_' chars for some entire loci
			ass_labels.append(data[0].rstrip().replace(".assembled", "").replace("Base-", "").replace("Wise-", "").replace("-", "."))
			ass_snps.append(data[1:])
	print("Read in " + str(len(ass_labels)) + " samples, which should match " + str(num_taxa))
	print("Read in " + str(len(ass_snps[0])) + " loci per sample, which should match " + str(num_loci) + ", but won't because of \'_\'")

# now that the data has been read, we need to pick a single SNP per locus
output_snps_ass = []
for locus in zip(*ass_snps):
	sites = zip(*locus)
	allele_counts = []
	for site in sites:
		if '-' in site:
			allele_counts.append(0)		# minimize missing
			continue
		alleles = list(site)
		if 'N' in set(alleles):
			alleles.remove('N')
		for allele in alleles:
			if allele in hets:
				alleles.extend(ambtohet_dict[allele])
				alleles.remove(allele)
		if len(set(alleles)) == 2:	# biallelic
			count_1 = alleles.count(list(set(alleles))[0])	# set doesn't support indexing
			count_2 = alleles.count(list(set(alleles))[1])
			allele_counts.append(min(count_1, count_2) * 2)		# if a biallelic locus is a singleton, this will be 2 
		else:											# but it will be favoured when there are more instances of the rare allele
			allele_counts.append(2)
	m = max(allele_counts)
	pos_max = [i for i, j in enumerate(allele_counts) if j == m]
	if len(pos_max) > 1:
		position = random.choice(pos_max)
	else:
		position = pos_max[0]
	output_snps_ass.append(sites[position])

## for the unassembled file

with open(sys.argv[2], 'r') as snpsfile:
	for lineno, line in enumerate(snpsfile, start=1):
		if lineno == 1:
			info = line.rstrip().split()
			num_taxa = info[1]
			num_loci = info[3]
			num_snps = info[5]
		else:
			data = line.rstrip().replace("_", "").split()
			unass_labels.append(data[0].rstrip().replace(".unassembled", "").replace("Base-", "").replace("Wise-", "").replace("-", "."))
			unass_snps.append(data[1:])
	print("Read in " + str(len(unass_labels)) + " samples, which should match " + str(num_taxa))
	print("Read in " + str(len(unass_snps[0])) + " loci per sample, which should match " + str(num_loci) + ", but won't because of \'_\'")

# now that the data has been read, we need to pick a single SNP per locus
output_snps_unass = []
for locus in zip(*unass_snps):
	sites = zip(*locus)
	allele_counts = []
	for site in sites:
		if '-' in site:
			allele_counts.append(0)		# minimize missing
			continue
		alleles = list(site)
		if 'N' in set(alleles):
			alleles.remove('N')
		for allele in alleles:
			if allele in hets:
				alleles.extend(ambtohet_dict[allele])
				alleles.remove(allele)
		if len(set(alleles)) == 2:	# biallelic
			count_1 = alleles.count(list(set(alleles))[0])	# set doesn't support indexing
			count_2 = alleles.count(list(set(alleles))[1])
			allele_counts.append(min(count_1, count_2) * 2)		# if a biallelic locus is a singleton, this will be 2 
		else:											# but it will be favoured when there are more instances of the rare allele
			allele_counts.append(2)
	m = max(allele_counts)
	pos_max = [i for i, j in enumerate(allele_counts) if j == m]
	if len(pos_max) > 1:
		position = random.choice(pos_max)
	else:
		position = pos_max[0]
	output_snps_unass.append(sites[position])

## check that the labels are in the same order for the two files
if ass_labels == unass_labels:
	print("OK!")
else:
	print("Problem with labels!")

## transpose the output lists so they can be connected to the labels (first element is the first SNP; needs to be the SNPs for the first sample)

# create lists to hold the transposed lines
trans_list_ass = []
trans_list_unass = []	

for transline in zip(*output_snps_ass):
	trans_list_ass.append('\t'.join(transline))

for transline in zip(*output_snps_unass):
	trans_list_unass.append('\t'.join(transline))

out_list = []
for index in range(0, len(trans_list_ass)):
	out_list.append(ass_labels[index] + '\t' + trans_list_ass[index] + '\t' + trans_list_unass[index])

# open the file to be created for writing
snps_comb = open("snps_" + str(len(ass_labels)) + "_" + str(len(trans_list_ass[0].split('\t')) + len(trans_list_unass[0].split('\t'))) + ".txt", 'w')

snps_comb.write('\n'.join(out_list) + '\n')
snps_comb.close()
