# Supplementary material for: Genotyping-by-Sequencing in a Species Complex of Australian Hummock Grasses (Triodia): Methodological Insights and Phylogenetic Resolution
Source: PLoS One. 2017 Jan 30;12(1):e0171053. doi: 10.1371/journal.pone.0171053 (PMC5279811; doi:10.1371/journal.pone.0171053)
Supplement: S3 File — (ZIP) [file pone.0171053.s003.zip › SNP_species_trees/3_Filter_create_SNAPP_nexus.R]

####################
# Author: B. Anderson
# Date: 28 Aug 2015
# Modified: 4 Sept, 9 Sept, 16 Sept, 22-23 Dec, 27 Jan 2016, 29 September 2016 (for publication)
# Description: filter unlinked SNPs combined with python (random from PyRAD or chosen to maximize occurrence of the rare allele), then output nexus files for SNAPP analyses
# Note: call this script with the combined file as the first command argument and subset as the second
# Note: subsets are: "all", "even_nopoly", "balance"
####################

library(ape)

args <- commandArgs()
uSNPsfile <- args[6]
subset <- args[7]

# read in the data
	uSNPs <- read.table(uSNPsfile, header=FALSE, na.strings="N", row.names=1, stringsAsFactors=FALSE)

# adjust row names
	rownames(uSNPs) <- gsub("basswool", "bas", rownames(uSNPs))
	rownames(uSNPs) <- gsub("ipluri", "pluri", rownames(uSNPs))
	rownames(uSNPs) <- gsub("lan\\.BMA23", "shovb\\.BMA23", rownames(uSNPs))
	rownames(uSNPs) <- gsub("wcoast", "peed", rownames(uSNPs))
	rownames(uSNPs) <- gsub("shov\\.", "shovel\\.", rownames(uSNPs))

# define samples
	bas_samps <- rownames(uSNPs)[grep("bas", rownames(uSNPs))]
	con_samps <- rownames(uSNPs)[grep("con", rownames(uSNPs))]
	lan_samps <- rownames(uSNPs)[grep("lan", rownames(uSNPs))]
	lsandy_samps <- rownames(uSNPs)[grep("lsandy", rownames(uSNPs))]
	nana_samps <- rownames(uSNPs)[grep("nana", rownames(uSNPs))]
	panna_samps <- rownames(uSNPs)[grep("panna", rownames(uSNPs))]
	peed_samps <- rownames(uSNPs)[grep("peed", rownames(uSNPs))]	
	pluri_samps <- rownames(uSNPs)[grep("pluri", rownames(uSNPs))]
	shov_samps <- rownames(uSNPs)[grep("shovel", rownames(uSNPs))]
	shova_samps <- rownames(uSNPs)[grep("shova", rownames(uSNPs))]
	shovb_samps <- rownames(uSNPs)[grep("shovb", rownames(uSNPs))]
	war_samps <- rownames(uSNPs)[grep("war", rownames(uSNPs))]
	wise_samps <- rownames(uSNPs)[grep("Tw", rownames(uSNPs))]

# define subset variables
	if (subset == "all") {
		keep_samps <- c(bas_samps, con_samps, lan_samps, lsandy_samps, nana_samps, panna_samps, peed_samps, pluri_samps, shov_samps, shova_samps, shovb_samps, war_samps, wise_samps)
		taxa <- list(bas_samps, con_samps, lan_samps, lsandy_samps, nana_samps, panna_samps, peed_samps, pluri_samps, shov_samps, shova_samps, shovb_samps, war_samps, wise_samps)
		names(taxa) <- c("basedowii", "concinna", "lanigera", "spLSandy", "nana", "spPanna", "spPeed", "plurinervata", "spShov", "shova", "shovb", "spWar", "wiseana")
	}

	if (subset == "even_nopoly") {
		## except for polyploids (removed), removed samples selected randomly using sample(list, num)
		bas_rem <- c("bas.Andado05", "bas.Andado07", "bas.Andado12", "bas.Andado18", "bas.BMA53", "bas.Nar09", "bas.BMA41", "bas.Katb03", "bas.Katb07", "bas.Katb13", "bas.Katb19", "bas.TB1.09", "bas.Huck03", "bas.Roy1b20", "bas.TB1.17", "bas.Lara06", "bas.Roy1b03", "bas.TB1.02", "bas.Leinster07", "bas.BMA77", "bas.NNew07", "bas.Roy1b12", "bas.Niftyb13", "bas.Roy1b08", "bas.Tjuk14", "bas.Lara13", "bas.Lara19", "bas.Roy1b15", "bas.Niftyb18", "bas.Niftyb06")
		con_rem <- c("con.Carn11", "con.Carn17")
		lan_rem <- c("lan.mixSPH04", "lan.mixSPH12", "lan.Carlindie18", "lan.mixSPH08") 
		peed_rem <- c("peed.BMA90", "peed.Yardie01")	# Yardie01 may be diploid... but wcoast...
		shov_rem <- c("shovel.Roy1s07", "shovel.Karij03", "shovel.Tog02", "shovel.Cathedral18", "shovel.Cathedral11", "shovel.Roy1s08")   
		shova_rem <- c("shova.Pin07", "shova.mixSPH11", "shova.Pin05", "shova.Pin17", "shova.mixSPH10")
		shovb_rem <- c("shovb.BMA23", "shovb.BeaBea02", "shovb.BeaBea03", "shovb.BeaBea09", "shovb.BeaBea16")
		war_rem <- c("war.Niftyw05", "war.Rip11")
	
		bas_sub <- setdiff(bas_samps, bas_rem)
		con_sub <- setdiff(con_samps, con_rem)
		lan_sub <- setdiff(lan_samps, lan_rem)
		peed_sub <- setdiff(peed_samps, peed_rem)
		shov_sub <- setdiff(shov_samps, shov_rem)
		shova_sub <- setdiff(shova_samps, shova_rem)
		shovb_sub <- setdiff(shovb_samps, shovb_rem)
		war_sub <- setdiff(war_samps, war_rem)

		keep_samps <- c(bas_sub, con_sub, lan_sub, nana_samps, peed_sub, shov_sub, shova_sub, shovb_sub, war_sub)
		taxa <- list(bas_sub, con_sub, lan_sub, nana_samps, peed_sub, shov_sub, shova_sub, shovb_sub, war_sub)
		names(taxa) <- c("basedowii", "concinna", "lanigera", "nana", "spPeed", "spShov", "shova", "shovb", "spWar")
	}

	if (subset == "balance") {	# to maximise SNPs, include up to seven samples per species
		## removed samples selected randomly using sample(list, num) (so if there are 18 samples, and I want six, I sample 12 for removal and manually put them here -- this is so that each time I run the script I have the same samples)
		# e.g. 
		# >bas_rem <- sample(bas_samps, length(bas_samps)-7)
		# >writeLines(paste0("\"", paste0(bas_rem, collapse="\", \""), "\""), "remove.txt")
		bas_rem <- c("bas.Roy1b15", "bas.Lara06", "bas.Tjuk14", "bas.Roy1b20", "bas.Nar09", "bas.Katb07", "bas.BMA77", "bas.Roy1b08", "bas.Katb03", "bas.BMA53", "bas.Niftyb13", "bas.Huck03", "bas.Katb19", "bas.Stirling12", "bas.Leinster07", "bas.Roy1b12", "bas.Tjuk17", "bas.TB1.17", "bas.TB1.13", "bas.Lara13", "bas.Andado18", "bas.Lara19", "bas.TB1.09", "bas.Katb13", "bas.Erl02", "bas.Andado07", "bas.NNew07", "bas.BMA41", "bas.Roy1b03")
		con_rem <- c("con.Wiluna04")
		lan_rem <- c("lan.mixSPH04", "lan.mixSPH08", "lan.mixSPH14") 
		shov_rem <- c("shovel.Cathedral04", "shovel.Cathedral18", "shovel.Rob04", "shovel.Roy1s07", "shovel.Roy1s19")   
		shova_rem <- c("shova.mixSPH03", "shova.mixSPH20", "shova.Pin07", "shova.Pin17")
		shovb_rem <- c("shovb.NAuski04", "shovb.NAuski12")
		war_rem <- c("war.Niftyw05")

		# nana has few samples (4)
		# panna has few samples (4)
		# peed has seven samples (includes two wcoast samples) (7)
		# lsandy has few samples (3)
	
		bas_sub <- setdiff(bas_samps, bas_rem)
		con_sub <- setdiff(con_samps, con_rem)
		lan_sub <- setdiff(lan_samps, lan_rem)
		shov_sub <- setdiff(shov_samps, shov_rem)
		shova_sub <- setdiff(shova_samps, shova_rem)
		shovb_sub <- setdiff(shovb_samps, shovb_rem)
		war_sub <- setdiff(war_samps, war_rem)

		keep_samps <- c(bas_sub, con_sub, lan_sub, lsandy_samps, nana_samps, panna_samps, peed_samps, shov_sub, shova_sub, shovb_sub, war_sub)
		taxa <- list(bas_sub, con_sub, lan_sub, lsandy_samps, nana_samps, panna_samps, peed_samps, shov_sub, shova_sub, shovb_sub, war_sub)
		names(taxa) <- c("basedowii", "concinna", "lanigera", "spLSandy", "nana", "spPanna", "spPeed", "spShov", "shova", "shovb", "spWar")
	}
### Create subset
	# requested samples	
	uSNPs <- uSNPs[keep_samps,]

	# keep SNPs present in all taxa
	for (taxon in taxa) {
		keep_cols <- apply(uSNPs[unlist(taxon),], 2, function(x) sum(!is.na(x))) > 0
		uSNPs <- uSNPs[, keep_cols]
	}

### Filter and convert SNPs
	# remove SNPs that are invariant
	keep_cols <- apply(uSNPs, 2, function(x) length(unique(na.omit(x)))) > 1
	uSNPs <- uSNPs[, keep_cols]

	# convert SNPs to lower case (for later distance calculations with ape)
	samples <- rownames(uSNPs)
	uSNPs <- data.frame(lapply(uSNPs, function(x) tolower(x)), stringsAsFactors=FALSE)
	rownames(uSNPs) <- samples

	# convert SNPs to numeric binary form (0, 1, 2), omitting SNPs that can't be coded as such
	uSNPs_num <- uSNPs
	hets <- c("y", "w", "m", "k", "s", "r")	# y=t/c, w=t/a, m=a/c, k=t/g, s=g/c, r=a/g
	# alleles <- as.list(apply(uSNPs_num, 2, function(x) unique(na.omit(x)))) 
	# NOTE: this will not be a list if every locus has only two alleles... becomes a matrix!
	drop_cols <- NULL	# create an empty variable for when a SNP is not biallelic
	for (col in 1:ncol(uSNPs_num)) {
		alleles <- unique(na.omit(uSNPs_num[,col]))	# put this here to avoid the matrix problem mentioned above
		if (length(alleles) > 3) { 
			drop_cols <- append(drop_cols, col)
			next
		}
		set <- NULL	# create an empty variable to store the set of alleles once hets are expanded
		for (allele in alleles) {
			if (is.element(allele, hets)) {	# if the allele is a het
				if (allele == "y") { set <- append(set, c("c", "t")) }
				if (allele == "w") { set <- append(set, c("t", "a")) }
				if (allele == "m") { set <- append(set, c("a", "c")) }
				if (allele == "k") { set <- append(set, c("t", "g")) }
				if (allele == "s") { set <- append(set, c("g", "c")) }
				if (allele == "r") { set <- append(set, c("a", "g")) }
			} else { set <- append(set, allele) }
		}
		if (length(unique(set)) > 2) { 
			drop_cols <- append(drop_cols, col)
			next 
		}
		index <- 0
		for (allele in alleles) {
			if (is.element(allele, hets)) {
				uSNPs_num[col][uSNPs_num[col]==allele] <- 1
			} else { 
				uSNPs_num[col][uSNPs_num[col]==allele] <- index
				index <- index + 2
			}
		}
	}
	if (length(drop_cols) > 0) { uSNPs_num <- uSNPs_num[, -drop_cols] }

	# check how many SNPs are singletons (only one sample with a difference)
	single_twos <- apply(uSNPs_num, 2, function(x) length(grep(2, x))==1)
	single_ones <- apply(uSNPs_num, 2, function(x) length(grep(1, x))==1)
	single_zeros <- apply(uSNPs_num, 2, function(x) length(grep(0, x))==1)
	
	singletons <- (single_ones & ! single_twos & ! single_zeros) | (single_twos & ! single_ones & ! single_zeros) | (single_zeros & ! single_ones & ! single_twos)
	num_singletons <- ncol(uSNPs_num[, singletons])
	prop_singletons <- num_singletons/ncol(uSNPs_num)

### Calculate the frequences of each allele, then use that to calculate the "u" and "v" mutation rates as in SNAPP documentation
	# count the number of non-NA values in each row that equal the target, divide by number of **non-NA SNPs for freq
	# freq_a needs to be equal to 1-freq_b; note & allows vector, && doesn't
	freq_2 <- apply(uSNPs_num, 1, function(x) sum(!is.na(x) & x==2)/sum(!is.na(x)))	
	freq_1 <- apply(uSNPs_num, 1, function(x) sum(!is.na(x) & x==1)/sum(!is.na(x)))
	freq_0 <- apply(uSNPs_num, 1, function(x) sum(!is.na(x) & x==0)/sum(!is.na(x)))

	# the frequency of each allele is equal to the frequency of the homozygotes plus half the heterozygotes
	# combine the frequencies in a data frame, then sum the rows (freq_2 value plus half freq_1 value)
	mean_freq_a <- mean(rowSums(data.frame(freq_0, freq_1/2)))
	mean_freq_b <- mean(rowSums(data.frame(freq_2, freq_1/2)))

	# mutation rates are calculated this way in the SNAPP documentation
	mut_u <- 1/(2*mean_freq_a)
	mut_v <- 1/(2*mean_freq_b)

	# output a file with these values
	writeLines(c(paste0("u = ", mut_u), paste0("v = ", mut_v)), paste0(subset, "_mutation_rates.txt"))

### Create the nexus file for SNAPP
	data_out <- uSNPs_num
	data_out[is.na(data_out)] <- "?"	# replace the NAs with a ?
	print_row <- function(x) {
		paste0(rownames(data_out)[x], " \n", paste0(data_out[x,], collapse=""))
		}
	data_block <- paste0(lapply(1:nrow(data_out), print_row), collapse="\n") 
	
	nexus_file <- file(paste0(subset, "_data.nex"))

	writeLines(c("#NEXUS\n", "Begin data;", paste0("\tDimensions ntax=", nrow(uSNPs_num), " nchar=", ncol(uSNPs_num), ";"), "\tFormat datatype=integerdata symbols=\"012\" missing=\"?\";", "\tMatrix", data_block, "\t;", "End;"), nexus_file)
	
	close(nexus_file)

### Create a summary pdf
	pdf(paste0(subset, "_SNAPP_summary.pdf"), paper="A4r", width=11, height=7.5)

	# create a histogram of coverage and plot per sample
	countsper <- apply(uSNPs_num, 1, function(x) sum(!is.na(x)))
	hist(countsper, breaks=5, main=paste0("Histogram of coverage for SNAPP SNPs across taxa\n(", nrow(uSNPs_num), " samples, ", ncol(uSNPs_num), " SNPs, proportion singletons: ", round(prop_singletons, 2), ")"), xlab="SNPs", ylab="Samples")
	plot(countsper[order(countsper)], xaxt="n", xlab="", ylab="SNPs", ylim=c(0, (max(countsper) + 10)))
	axis(1, at=1:length(names(countsper)), labels=names(countsper[order(countsper)]), las=3, cex.axis=0.6)

	dev.off()
