# Supplementary material for: Genotyping-by-Sequencing in a Species Complex of Australian Hummock Grasses (Triodia): Methodological Insights and Phylogenetic Resolution
Source: PLoS One. 2017 Jan 30;12(1):e0171053. doi: 10.1371/journal.pone.0171053 (PMC5279811; doi:10.1371/journal.pone.0171053)
Supplement: S3 File — (ZIP) [file pone.0171053.s003.zip › SNP_species_trees/4_Filter_create_SVDquartets_nexus.R]

####################
# Author: B. Anderson
# Date: 5 Feb 2016
# Modified: 27 Feb, 29 September 2016 (for publication)
# Description: an R script to filter unlinked SNPs combined with python (both random from PyRAD and selected biallelic maximizing number of occurrences of the rare allele), then output nexus files for SVDquartets analysis
# Note: call this script with the combined file as the first command argument and subset as the second
# Note: subsets are: "all", "balance"
####################

args <- commandArgs()
uSNPsfile <- args[6]
subset <- args[7]

# read in the data
	uSNPs <- read.table(uSNPsfile, header=FALSE, na.strings="N", row.names=1, stringsAsFactors=FALSE)

# adjust row names
	rownames(uSNPs) <- gsub("basswool", "bas", rownames(uSNPs))
	rownames(uSNPs) <- gsub("ipluri", "pluri", rownames(uSNPs))
	rownames(uSNPs) <- gsub("lan\\.BMA23", "shovb\\.BMA23", rownames(uSNPs))
	rownames(uSNPs) <- gsub("wcoast", "peed", rownames(uSNPs))
	rownames(uSNPs) <- gsub("shov\\.", "shovel\\.", rownames(uSNPs))

# define samples
	bas_samps <- rownames(uSNPs)[grep("bas", rownames(uSNPs))]
	con_samps <- rownames(uSNPs)[grep("con", rownames(uSNPs))]
	lan_samps <- rownames(uSNPs)[grep("lan", rownames(uSNPs))]
	lsandy_samps <- rownames(uSNPs)[grep("lsandy", rownames(uSNPs))]
	nana_samps <- rownames(uSNPs)[grep("nana", rownames(uSNPs))]
	panna_samps <- rownames(uSNPs)[grep("panna", rownames(uSNPs))]
	peed_samps <- rownames(uSNPs)[grep("peed", rownames(uSNPs))]	
	pluri_samps <- rownames(uSNPs)[grep("pluri", rownames(uSNPs))]
	shov_samps <- rownames(uSNPs)[grep("shovel", rownames(uSNPs))]
	shova_samps <- rownames(uSNPs)[grep("shova", rownames(uSNPs))]
	shovb_samps <- rownames(uSNPs)[grep("shovb", rownames(uSNPs))]
	war_samps <- rownames(uSNPs)[grep("war", rownames(uSNPs))]
	wise_samps <- rownames(uSNPs)[grep("Tw", rownames(uSNPs))]

# define subset variables
	if (subset == "all") {
		keep_samps <- c(bas_samps, con_samps, lan_samps, lsandy_samps, nana_samps, panna_samps, peed_samps, pluri_samps, shov_samps, shova_samps, shovb_samps, war_samps, wise_samps)
		taxa <- list(bas_samps, con_samps, lan_samps, lsandy_samps, nana_samps, panna_samps, peed_samps, pluri_samps, shov_samps, shova_samps, shovb_samps, war_samps, wise_samps)
		names(taxa) <- c("basedowii", "concinna", "lanigera", "spLSandy", "nana", "spPanna", "spPeed", "plurinervata", "spShov", "shova", "shovb", "spWar", "wiseana")
	}

	if (subset == "balance") {	# to maximise SNPs, include up to seven samples per species
		## removed samples selected randomly using sample(list, num) (so if there are 18 samples, and I want six, I sample 12 for removal and manually put them here -- this is so that each time I run the script I have the same samples)
		# e.g. 
		# >bas_rem <- sample(bas_samps, length(bas_samps)-7)
		# >writeLines(paste0("\"", paste0(bas_rem, collapse="\", \""), "\""), "remove.txt")
		bas_rem <- c("bas.Roy1b15", "bas.Lara06", "bas.Tjuk14", "bas.Roy1b20", "bas.Nar09", "bas.Katb07", "bas.BMA77", "bas.Roy1b08", "bas.Katb03", "bas.BMA53", "bas.Niftyb13", "bas.Huck03", "bas.Katb19", "bas.Stirling12", "bas.Leinster07", "bas.Roy1b12", "bas.Tjuk17", "bas.TB1.17", "bas.TB1.13", "bas.Lara13", "bas.Andado18", "bas.Lara19", "bas.TB1.09", "bas.Katb13", "bas.Erl02", "bas.Andado07", "bas.NNew07", "bas.BMA41", "bas.Roy1b03")
		con_rem <- c("con.Wiluna04")
		lan_rem <- c("lan.mixSPH04", "lan.mixSPH08", "lan.mixSPH14") 
		shov_rem <- c("shovel.Cathedral04", "shovel.Cathedral18", "shovel.Rob04", "shovel.Roy1s07", "shovel.Roy1s19")   
		shova_rem <- c("shova.mixSPH03", "shova.mixSPH20", "shova.Pin07", "shova.Pin17")
		shovb_rem <- c("shovb.NAuski04", "shovb.NAuski12")
		war_rem <- c("war.Niftyw05")

		# nana has few samples (4)
		# panna has few samples (4)
		# peed has seven samples (includes two wcoast samples) (7)
		# lsandy has few samples (3)

		#### Differences from the SNAPP script:
		# wiseana has few samples (4)
		pluri_rem <- c("pluri.WilunaE20")	


		bas_sub <- setdiff(bas_samps, bas_rem)
		con_sub <- setdiff(con_samps, con_rem)
		lan_sub <- setdiff(lan_samps, lan_rem)
		shov_sub <- setdiff(shov_samps, shov_rem)
		shova_sub <- setdiff(shova_samps, shova_rem)
		shovb_sub <- setdiff(shovb_samps, shovb_rem)
		war_sub <- setdiff(war_samps, war_rem)
		pluri_sub <- setdiff(pluri_samps, pluri_rem)

		keep_samps <- c(bas_sub, con_sub, lan_sub, lsandy_samps, nana_samps, panna_samps, peed_samps, pluri_sub, shov_sub, shova_sub, shovb_sub, war_sub, wise_samps)
		taxa <- list(bas_sub, con_sub, lan_sub, lsandy_samps, nana_samps, panna_samps, peed_samps, pluri_sub, shov_sub, shova_sub, shovb_sub, war_sub, wise_samps)
		names(taxa) <- c("basedowii", "concinna", "lanigera", "spLSandy", "nana", "spPanna", "spPeed", "plurinervata", "spShov", "shova", "shovb", "spWar", "wiseana")

	}
### Create subset
	# requested samples	
	uSNPs <- uSNPs[keep_samps,]	

# Note: we don't need to filter for SNPs present in all taxa for SVDquartets

### Filter SNPs
	# remove SNPs that are invariant
	keep_cols <- apply(uSNPs, 2, function(x) length(unique(na.omit(x)))) > 1
	uSNPs <- uSNPs[, keep_cols]

### Calculate proportion singletons
	singletons <- NULL
	for (col in 1:ncol(uSNPs)) {
		alleles <- unique(na.omit(uSNPs[,col]))
		if (length(alleles)==2) {
			count1 <- length(grep(alleles[1], na.omit(uSNPs[,col])))
			count2 <- length(grep(alleles[2], na.omit(uSNPs[,col])))
			rare <- min(count1, count2)
			if (rare == 1) { singletons <- append(singletons, col) }
		}
	}
	prop_singletons <- length(singletons)/ncol(uSNPs)
	print(paste0("Proportion singletons: ", prop_singletons))
	
### Create the nexus file for SVDquartets
	data_out <- uSNPs
	data_out[is.na(data_out)] <- "?"	# replace the NAs with a ?
	print_row <- function(x) {
			paste0(rownames(data_out)[x], " \n", paste0(data_out[x,], collapse=""))
	}
	data_block <- paste0(lapply(1:nrow(data_out), print_row), collapse="\n") 
	
	print_taxon <- function(x) {
		paste0(names(taxa)[x], " : ", paste0(match(unlist(taxa[[x]]), rownames(uSNPs)), collapse=" "))
	}
	taxon_block <- paste0(lapply(1:length(taxa), print_taxon), collapse=",\n\t")

	nexus_file <- file(paste0(subset, "_data.nex"))

	writeLines(c("#NEXUS\n", "begin data;", paste0("\tdimensions ntax=", nrow(uSNPs), " nchar=", ncol(uSNPs), ";"), "\tformat datatype=DNA gap=-;", "\tmatrix", data_block, "\t;", "end;\n", "begin sets;\n\ttaxpartition Tspecies = ", paste0("\t", taxon_block, ";"), "end;\n", "begin paup;\n\toutgroup Tspecies.wiseana;\n\tset outroot=monophyl;\nend;\n"), nexus_file)
	
	close(nexus_file)
