# Supplementary material for: Genotyping-by-Sequencing in a Species Complex of Australian Hummock Grasses (Triodia): Methodological Insights and Phylogenetic Resolution
Source: PLoS One. 2017 Jan 30;12(1):e0171053. doi: 10.1371/journal.pone.0171053 (PMC5279811; doi:10.1371/journal.pone.0171053)
Supplement: S3 File — (ZIP) [file pone.0171053.s003.zip › Summary_species_trees/1_LOCI_convert_to_phylips.py]

#!/usr/bin/env python
###############################################
# Author: B. Anderson
# Date: 23 Nov 2015
# Modified: 29 September 2016 (for publication)
# Description: read a *.loci file from PyRAD and create phylip files for RAxML from the loci
# Note: call this script with the *.loci file as the first command arg and dataset ("ass" or "unass") as the second
###############################################

import sys

loci_count = 0		# create a variable to increment for each locus
locus_length = ""	# create a variable to hold the length of each locus

samp_labels = []	# create an empty list to hold the sample labels as they are read
list_seqs = []		# create an empty list to hold the sequence values as they are read

with open(sys.argv[1], 'r') as loci_file:
	for line in loci_file:			
		if line.startswith(">"):
			line = line.replace(">Base-", "")	# change the label
			line = line.replace(">Wise-", "")
			if sys.argv[2] == "ass":
				line = line.replace(".assembled", "")
			elif sys.argv[2] == "unass":
				line = line.replace(".unassembled", "")
			else:
				print("Specify data set!")
			data = line.rstrip().split()	# split into label and sequence
			locus_length = len(data[1])
			samp_labels.append(data[0])
			list_seqs.append(data[1])			
		elif line.startswith("//"):	# the separator between loci
			loci_count = loci_count + 1

			output_list = []
			for index in range(0, len(list_seqs)):
				output_list.append(samp_labels[index] + '\t\t' + list_seqs[index])

			locus_phylip = open(str(loci_count) + "_" + sys.argv[2] + ".phy", 'w')	# open an output file for writing
			locus_phylip.write(str(len(list_seqs)) + ' ' + str(locus_length) + '\n' + '\n'.join(output_list) + '\n')
			locus_phylip.close()

			locus_length = ""
			samp_labels = []
			list_seqs = []
		else:
			continue
	print(loci_count)	
	
