# Supplementary material for: Genotyping-by-Sequencing in a Species Complex of Australian Hummock Grasses (Triodia): Methodological Insights and Phylogenetic Resolution
Source: PLoS One. 2017 Jan 30;12(1):e0171053. doi: 10.1371/journal.pone.0171053 (PMC5279811; doi:10.1371/journal.pone.0171053)
Supplement: S3 File — (ZIP) [file pone.0171053.s003.zip › Summary_species_trees/2_Add_branch_lengths_ASTRAL.py]

#!/usr/bin/env python
############################
# Author: B. Anderson, based on "add-bl.py" by Siavash Mirarab
# Date: 26 Nov 2015
# Modified: 18 Dec, 24 Dec, 29 September 2016 (for publication)
# Description: Add branch lengths to an output tree from ASTRAL (starts with no branch lengths)
############################

import dendropy
import sys

postfix = "blen"

for treeName in sys.argv[1:]:
	resultsFile=open("%s.%s" % (treeName, postfix),'w')
	trees = dendropy.TreeList.get_from_path(treeName, schema="newick")
	for tree in trees:
		for e in tree.postorder_edge_iter():
			e.length = 1
	print >>sys.stderr, "writing results to " + resultsFile.name        
	trees.write_to_path(resultsFile.name, schema="newick", suppress_rooting=True)
