# Supplementary material for: Genotyping-by-Sequencing in a Species Complex of Australian Hummock Grasses (Triodia): Methodological Insights and Phylogenetic Resolution
Source: PLoS One. 2017 Jan 30;12(1):e0171053. doi: 10.1371/journal.pone.0171053 (PMC5279811; doi:10.1371/journal.pone.0171053)
Supplement: S3 File — (ZIP) [file pone.0171053.s003.zip › Summary_species_trees/3_MLBS_reps.py]

#!/usr/bin/env python
###############################
# Author: B. Anderson
# Date: 16, 18 Dec 2015
# Modified: 29 September 2016 (for publication)
# Description: select lines from bootstrap tree files to create a multi-locus bootstrap data set
# Note: specify parameters with command arguments
###############################

import sys
import random

num_loci = int(sys.argv[1])		# the number of bootstrap files
num_reps = int(sys.argv[2])		# the number of mlbs reps (e.g. 100)
num_boots = int(sys.argv[3])		# the number of bootstrap trees in each bootstrap file (e.g. 150)

# create a list of bootstrap files, for each of which a list of line numbers to extract trees from
tree_files_lines = [random.sample(range(1, num_boots + 1), num_boots) for i in range(num_loci)]

for rep in range(1, num_reps + 1):
	# create an output file
	output_file = open("MLBS_" + str(rep) + ".tre", 'w')

	# create an output list of trees to write to the bootstrap file
	out_list = []

	# first, randomly sample with replacement as many loci as are in the data set
	loci_set = range(1, num_loci + 1)
	loci_samples = [random.choice(loci_set) for i in loci_set]

	# next, for each locus, randomly sample without replacement from the bootstrap trees
	for locus in loci_samples:
		tree_line = tree_files_lines[locus-1][0]		# extract the first entry for that locus (a line number)
		tree_files_lines[locus-1].remove(tree_line)	# remove the extracted number from the set, so that it won't be sampled again
		with open("N" + str(locus) + ".boots", 'r') as boots_file:
			for i, line in enumerate(boots_file):
				if i == (tree_line - 1):
					out_list.append(line.rstrip())
				elif i > tree_line:
					break

	# write the trees to the output file
	output_file.write('\n'.join(out_list) + '\n')
	output_file.close()	
