# Supplementary material for: Genotyping-by-Sequencing in a Species Complex of Australian Hummock Grasses (Triodia): Methodological Insights and Phylogenetic Resolution
Source: PLoS One. 2017 Jan 30;12(1):e0171053. doi: 10.1371/journal.pone.0171053 (PMC5279811; doi:10.1371/journal.pone.0171053)
Supplement: S3 File — (ZIP) [file pone.0171053.s003.zip › Summary_species_trees/4_Rooting_for_MPEST.R]

#######################
# Author: B. Anderson
# Date: 7 Dec 2015
# Description: read in a trees file and root all the trees to the best outgroup, then write the rooted trees
# Note: call this script with the trees file as the first argument
#######################

library(ape)

# set outgroup names
	wiseana <- c("Tw-Togn10", "Tw-Togn17", "Tw-Togn22", "Tw-Togn27")
	intermedia <- c("Tint-Ersk04", "Tint-Ersk07", "Tint-Ersk18", "Tint-Ersk23")
	concinna <- c("con-Carn02", "con-Carn05", "con-Wiluna04", "con-Wiluna17")
	pluri <- c("ipluri-WilunaE12", "ipluri-WilunaE20", "pluri-Shark03", "pluri-Shark12")
	all_outs <- c(wiseana, intermedia, concinna, pluri)

# read in the trees
	args <- commandArgs()
	treesfile <- args[6]
	trees <- read.tree(treesfile)
	print(paste0("Read in ", length(trees), " trees"))

# create a list to hold the rooted trees as we make them, to be later converted into a multiPhylo object; and an index
	out_list <- vector("list")
	index <- 1

# create a count of trees missing an outgroup (excluded)
	missing_count <- 0

# cycle through the trees, filtering them to retain only those that have at least one outgroup sequence (i.e. from Tw- Tint- con ipluri pluri), and rooting on the best outgroup
	for (tree in trees) {
		tree_taxa <- tree$tip.label
		possible_outs <- intersect(tree_taxa, all_outs)
		if (length(possible_outs) > 0) {	# if there is a possible outgroup to root on
			if (length(intersect(possible_outs, wiseana)) > 0) {	# if there is a wiseana available
				root_taxon <- intersect(possible_outs, wiseana)[1]
			} else if (length(intersect(possible_outs, intermedia)) > 0) {	# if there is an intermedia available
				root_taxon <- intersect(possible_outs, intermedia)[1]
			} else {
				root_taxon <- possible_outs[1]
			}
			rooted_tree <- root(tree, root_taxon, resolve.root=TRUE)		# root the tree
			out_list[[index]] <- rooted_tree
			index <- index + 1
		} else {
			missing_count <- missing_count + 1		# increment the count of trees that have no appropriate outgroup
		}
	}

# convert the list into a multiPhylo object and write an output file with the rooted trees
	class(out_list) <- "multiPhylo"
	write.tree(out_list, paste0("rooted_", length(out_list), ".tre"))
	print(paste0("Wrote ", length(out_list), " trees to the output file, omitting ", missing_count, " trees without outgroups"))
