# Supplementary material for: Genotyping-by-Sequencing in a Species Complex of Australian Hummock Grasses (Triodia): Methodological Insights and Phylogenetic Resolution
Source: PLoS One. 2017 Jan 30;12(1):e0171053. doi: 10.1371/journal.pone.0171053 (PMC5279811; doi:10.1371/journal.pone.0171053)
Supplement: S3 File — (ZIP) [file pone.0171053.s003.zip › Summary_species_trees/5_Rooting_for_MPEST_bootstraps.R]

#######################
# Author: B. Anderson
# Date: 18 Dec 2015
# Description: read in bootstrap tree files, skip those without outgroups, root the rest and write to file
# Note: call this script with the trees file as the first argument
#######################

library(ape)

# set outgroup names
	wiseana <- c("Tw-Togn10", "Tw-Togn17", "Tw-Togn22", "Tw-Togn27")
	intermedia <- c("Tint-Ersk04", "Tint-Ersk07", "Tint-Ersk18", "Tint-Ersk23")
	concinna <- c("con-Carn02", "con-Carn05", "con-Wiluna04", "con-Wiluna17")
	pluri <- c("ipluri-WilunaE12", "ipluri-WilunaE20", "pluri-Shark03", "pluri-Shark12")
	all_outs <- c(wiseana, intermedia, concinna, pluri)

# read in a single tree from the start of the file
	args <- commandArgs()
	first_tree <- read.tree(text=readLines(args[6], 1))

# if the tree contains an outgroup, root all the trees and write a new file; else, do nothing
	if (length(intersect(first_tree$tip.label, all_outs)) > 0) {
		trees <- read.tree(args[6])
		print(paste0("Read in ", length(trees), " trees"))
		out_list <- vector("list")
		index <- 1
		missing_count <- 0
		for (tree in trees) {
			possible_outs <- intersect(tree$tip.label, all_outs)
			if (length(possible_outs) > 0) {	# if there is a possible outgroup to root on
				if (length(intersect(possible_outs, wiseana)) > 0) {	# if there is a wiseana available
					root_taxon <- intersect(possible_outs, wiseana)[1]
				} else if (length(intersect(possible_outs, intermedia)) > 0) {	# if there is an intermedia available
					root_taxon <- intersect(possible_outs, intermedia)[1]
				} else {
					root_taxon <- possible_outs[1]
				}
				rooted_tree <- root(tree, root_taxon, resolve.root=TRUE)		# root the tree
				out_list[[index]] <- rooted_tree
				index <- index + 1
			} else {
				missing_count <- missing_count + 1		# increment the count of trees that have no appropriate outgroup
			}
		}
		class(out_list) <- "multiPhylo"
		write.tree(out_list, paste0("rooted_", length(out_list), ".tre"))
		print(paste0("Wrote ", length(out_list), " trees to the output file, omitting ", missing_count, " trees without outgroups"))
		if(missing_count > 30) { print("Potential problem with too few trees for MLBS!!!!!!!!!!") }
	} else {
		print("Could not find outgroup, so skipped file")
	}
