# Supplementary material for: Genotyping-by-Sequencing in a Species Complex of Australian Hummock Grasses (Triodia): Methodological Insights and Phylogenetic Resolution
Source: PLoS One. 2017 Jan 30;12(1):e0171053. doi: 10.1371/journal.pone.0171053 (PMC5279811; doi:10.1371/journal.pone.0171053)
Supplement: S3 File — (ZIP) [file pone.0171053.s003.zip › Summary_species_trees/6_Choose_best_tree_convert.R]

###########################
# Author: B. Anderson
# Date: 21 Dec 2015
# Modified: 29 September 2016 (for publication)
# Description: read trees results from MPEST in Nexus format, output the best (max likelihood) tree in newick format
# Note: call this script with the desired trees file to be converted as the first command argument
###########################

library(ape)

args <- commandArgs()

# create empty variables to hold the likelihoods and trees
like_list <- NULL
tree_list <- NULL

# read in the lines of the file and extract the trees and their likelihoods
	lines_in <- readLines(args[6])
	tree_lines <- grep("[[][-]\\d+", lines_in)
	first_block <- c(lines_in[1:(tree_lines[1]-1)])
	for (line in lines_in[tree_lines]) {
		words <- unlist(strsplit(line, " "))
		likelihood <- as.numeric(gsub("([[])(-\\d+.\\d+)([]])", "\\2", words[5]))
		tree <- words[7]
		like_list <- append(like_list, likelihood)
		tree_list <- append(tree_list, tree)
	}
	
# choose the most likely tree to output as newick
	tree <- tree_list[which.max(like_list)]

# write a nexus file with the best tree
	write(c(first_block, paste0("tree = ", tree), "end;"), "temp.nex")

# read in the nexus file and output as newick
	input_tree <- read.nexus("temp.nex")
	write.tree(input_tree, "newick_best.tre")
