# Supplementary material for: Genotyping-by-Sequencing in a Species Complex of Australian Hummock Grasses (Triodia): Methodological Insights and Phylogenetic Resolution
Source: PLoS One. 2017 Jan 30;12(1):e0171053. doi: 10.1371/journal.pone.0171053 (PMC5279811; doi:10.1371/journal.pone.0171053)
Supplement: S3 File — (ZIP) [file pone.0171053.s003.zip › Summary_species_trees/7_MPEST_tree_shorten.py]

#!/usr/bin/env python
#############################
# Author: B. Anderson
# Date: 12 Jan 2016
# Description: shorten tree branches for MPEST output
# Note: call with the target tree file as the first command argument
#############################

import sys
import re

tree_short = ""

with open(sys.argv[1], 'r') as mpest_tree:
	for line_num, line in enumerate(mpest_tree, start=1):
		if line_num == 1:
			tree_short = re.sub(":9,", ":1,", line)
			tree_short = re.sub(":9\)", ":1)", tree_short)

output = open(sys.argv[1].replace(".tre", "") + "_short.tre", 'w')
output.write(tree_short)
output.close()
